# Supplementary material for: How robust is the own-group face recognition bias? Evidence from first- and second-generation East Asian Canadians
Source: PLoS One. 2020 May 29;15(5):e0233758. doi: 10.1371/journal.pone.0233758 (PMC7259662; doi:10.1371/journal.pone.0233758)
Supplement: S1 Data — (CSV) [file pone.0233758.s001.csv]

Gender	Age	Group	d_Asian_Ingroup	d_Asian_Outgroup	d_White_Ingroup	d_White_Outgroup	Outlier
2	34	0	2.2427	1.4174	2.41	3.168	1
2	19	1	0.8574	2.124	1.9318	2.41	0
2	23	1	0.6841	1.095	0.9253	1.9524	0
2	18	0	1.7544	0.4878	0.5883	1.8956	0
2	17	0	1.1944	1.7544	0.8574	1.7337	0
1	18	0	2.9493	2.124	2.6119	1.6832	0
2	21	0	2.124	2.6119	1.7337	1.4645	0
1	18	0	1.0537	1.7337	0.8763	1.2723	0
1	22	1	0.8763	0.1697	2.2215	1.2477	0
2	18	1	0	0.5144	1.6832	1.0537	0
1	18	1	1.0271	0.337	1.2723	1.0537	0
1	20	1	1.7544	1.0271	1.095	1.0537	0
1	23	0	1.7337	0.758	1.9318	1.0537	0
2	18	0	0.758	1.1944	1.0537	1.0537	0
1	18	1	0.5883	0.8574	0.8574	1.0537	0
2	19	0	1.095	1.2723	0.5393	1.0271	0
1	20	1	1.0271	0.5393	0.9253	0.9253	0
1	18	0	1.6832	0.8763	2.2215	0.8763	0
1	20	1	1.5415	2.2215	1.2723	0.8763	0
1	18	0	0.337	0.5144	1.0537	0.8615	0
2	20	0	1.0271	0.7066	1.5847	0.8574	0
1	20	0	2.2215	2.7571	0.8574	0.8574	0
2	18	0	1.3641	0.8763	1.9318	0.758	0
2	18	1	1.3641	1.095	-0.1774	0.758	0
2	19	1	0.4878	1.095	1.0271	0.5883	0
1	18	1	1.2459	0.5144	0.6595	0.5883	0
2	17	1	0.1697	0.8782	0.1922	0.5883	0
2	18	1	0.337	0.5393	0.5067	0.5393	0
2	17	1	0.337	1.4645	1.9318	0.5144	0
2	18	1	0.2692	0	0.1697	0.5144	0
2	20	0	0	1.0271	0.8574	0.4878	0
2	22	0	0.3471	1.3641	1.0271	0.4109	0
2	19	1	1.5415	0.337	1.5847	0.4109	0
1	20	1	2.6119	1.0271	1.1944	0.3696	0
1	20	0	2.073	1.7034	2.2427	0.2692	0
2	17	0	1.0271	0.3696	1.0271	0.2187	0
2	19	1	1.2477	0.5393	1.0271	0.2187	0
2	20	1	1.5847	0.337	0.5144	0.1922	0
2	18	0	0.8763	0	0.337	0.1922	0
2	18	0	1.0537	0.758	0.6841	0	0
1	17	0	0.8763	0.8763	1.0537	-0.3696	0
