# Supplementary material for: How robust is the own-group face recognition bias? Evidence from first- and second-generation East Asian Canadians
Source: PLoS One. 2020 May 29;15(5):e0233758. doi: 10.1371/journal.pone.0233758 (PMC7259662; doi:10.1371/journal.pone.0233758)
Supplement: S2 Data — (CSV) [file pone.0233758.s002.csv]

﻿Gender	Age	Group	Birth Country	Generation Status	Yr_Can	MC	fr_UofC	fm_Calgary	VIA_H	VIA_M	RMS	d_Asian_Ingroup	d_Asian_Outgroup	d_White_Ingroup	d_White_Outgroup	d_Ingroup	Accult1	Accult2	Accult3	Accult4	Accult5	Accult6	Accult7	Accult8	Accult9	Accult10	Accult11	Accult12	Accult13	Accult14	Accult15	Accult16	RM1	RM2	RM3	RM4	RM5	RM6	RM7	RM8	RM9	RM10	RM11	RM12	RRM4	RRM7	RRM9	RRM11	RRM12
2	20	0	1	1	20	1	2	2	7.5	7.875	5.0833	1.2459	0.3471	1.7337	0.2692	1.4898	8	9	9	9	9	9	7	8	9	9	8	8	1	2	9	9	6	3	6	3	3	5	1	4	1	6	1	1	4	6	6	6	6
1	20	1	1	1	20	0	20	2	4.5	4.875	4.0833	1.4645	0.6841	1.4645	0.758	1.4645	7	3	7	7	5	5	3	5	1	2	5	5	3	7	5	5	4	4	4	2	2	3	1	4	3	3	2	2	5	6	4	5	5
2	17	0	1	1	17	1	1	1	6.875	8.25	4.0833	1.0537	0.758	1.3641	0.1673	1.2089	7	9	8	9	9	9	4	8	7	7	8	8	4	8	8	8	5	5	6	4	1	4	3	5	5	5	2	3	3	4	2	5	4
2	18	0	1	1	18	1	1	2	6	7.125	3.75	1.095	0.9253	1.2723	1.4645	1.1837	3	8	8	8	9	9	5	6	7	7	6	7	5	7	5	5	5	4	5	5	4	4	3	5	3	4	5	5	2	4	4	2	2
2	17	1	1	1	17	1	0	1	5	6.5	5.4167	1.3641	0.758	0.9253	1.7544	1.1447	5	3	9	9	9	9	1	9	5	1	5	7	1	9	5	5	6	6	6	1	1	4	1	6	1	6	1	1	6	6	6	6	6
2	21	1	1	1	21	1	0	1	7.25	6.75	4.25	1.2459	1.4174	0.6841	0.1697	0.965	6	6	7	7	7	7	7	5	8	6	7	7	8	8	8	8	6	4	6	1	2	6	5	5	5	6	5	3	6	2	2	2	4
1	18	1	1	1	18	1	3	2	6.875	6.625	3.25	1.2723	0.3696	0.5144	0.758	0.8934	6	4	8	5	7	7	9	5	8	9	7	8	2	7	8	8	4	3	5	2	4	2	5	4	6	4	5	4	5	2	1	2	3
2	19	0	1	1	19	1	1	1	7.375	7	4	1.0537	1.4645	0.6841	0.5144	0.8689	7	7	8	8	8	7	8	8	5	5	7	5	8	8	8	8	3	2	5	4	4	5	2	3	3	5	2	3	3	5	4	5	4
1	21	1	1	1	21	1	0	1	7.75	6	4.1667	1.095	1.5415	0.3471	1.9524	0.721	7	4	9	3	7	7	8	6	8	6	9	6	6	8	8	8	5	4	3	3	5	5	4	3	3	4	2	2	4	3	4	5	5
2	18	1	1	1	18	1	0	1	8.125	8.75	3.8333	1.5847	0.758	-0.3696	1.4645	0.6076	9	8	9	9	7	8	9	9	9	9	9	9	4	9	9	9	6	4	6	3	4	3	2	3	5	5	5	5	4	5	2	2	2
2	18	1	1	1	18	0	0	2	6.125	6.625	4.0833	0.6841	0.6841	0.4878	1.7034	0.586	5	7	7	7	6	7	6	7	6	6	5	5	7	7	7	7	4	4	5	3	4	4	3	4	3	4	3	3	4	4	4	4	4
2	18	1	1	1	18	1	0	1	6	6	3.5	0.4109	0.8763	0.6841	-0.337	0.5475	5	6	5	7	5	5	7	4	7	7	8	7	5	5	6	7	4	4	5	2	2	2	5	3	4	5	3	4	5	2	3	4	3
1	18	0	1	1	18	1	0	1	6.75	6.375	3.6667	0.68	1.7544	0.3471	0.9253	0.5136	7	5	7	6	7	7	5	5	8	7	7	6	6	7	7	8	4	3	5	2	4	3	4	3	4	3	3	3	5	3	3	4	4
1	18	0	1	1	18	0	0	2	6.125	6	4.1667	0.7066	0.7066	0.1697	0.337	0.4381	8	5	6	7	7	8	6	5	7	5	4	5	4	6	7	7	4	5	5	4	3	4	2	3	3	4	2	2	3	5	4	5	5
1	19	1	1	1	19	1	0	1	5.25	4.75	5.1667	0.8763	2.6119	0	0.4109	0.4381	5	3	5	5	5	5	5	5	5	5	5	3	5	5	7	7	6	3	6	2	2	6	1	6	2	5	1	1	5	6	5	6	6
2	18	1	1	1	18	1	0	1	6.875	7	4.75	1.0704	0.8574	-0.337	0.1922	0.3667	9	5	9	9	5	9	4	6	7	5	5	5	7	8	9	9	3	5	5	6	2	6	1	5	1	6	1	1	1	6	6	6	6
2	18	0	1	1	18	0	0	2	2.75	3.25	3.8333	0.337	1.6832	0.3696	0.9253	0.3533	2	3	2	2	2	3	5	5	4	4	1	3	4	4	2	2	4	3	5	2	2	3	3	4	4	5	5	1	5	4	3	2	6
2	18	1	1	1	18	0	0	1	6.125	6.875	3.9167	0.3696	0.1774	0.337	0.8763	0.3533	6	7	5	9	7	7	7	7	5	6	6	6	6	6	7	7	6	6	6	5	2	3	2	4	4	4	4	4	2	5	3	3	3
1	20	1	1	1	20	0	0	1	7.75	6.625	4.5833	0.5393	0.8574	0	0.6841	0.2696	1	5	9	9	9	9	7	3	9	5	9	6	9	7	9	9	4	6	6	1	5	4	4	4	3	4	3	2	6	3	4	4	5
1	20	0	1	1	20	0	0	2	4.875	7.5	3.8333	-0.2692	0.3471	0.5144	-0.3471	0.1226	2	8	8	8	8	8	7	8	3	7	3	7	3	7	5	7	4	4	4	4	2	2	2	5	5	4	1	2	3	5	2	6	5
1	19	1	1	1	19	1	1	2	7.75	8.25	4.5833	0.2187	1.5847	0	1.1944	0.1093	9	7	9	9	9	9	6	8	9	7	9	8	7	9	4	9	3	5	6	4	5	1	1	6	2	5	1	3	3	6	5	6	4
2	21	0	1	1	21	1	0	1	5.875	6.5	3.5	-0.8253	0.3903	0	-1.0537	-0.4126	7	8	5	5	6	7	3	8	8	6	9	6	3	5	6	7	5	4	1	4	4	3	5	2	1	5	4	3	3	2	6	3	4
2	20	1	2	0	16	1	0	1	6.625	6.125	4.5	2.124	0.7066	2.3427	2.124	2.2334	7	6	7	7	7	7	4	6	8	4	6	5	7	7	7	7	5	4	5	2	3	2	2	5	3	6	2	2	5	5	4	5	5
2	19	0	2	0	11	1	0	1	7.75	5.25	3.3333	1.7544	1.9318	2.5797	0.8253	2.1671	6	5	7	5	7	5	8	6	8	5	9	5	8	5	9	6	3	4	3	4	3	4	3	5	5	3	4	4	3	4	2	3	3
2	22	0	2	0	6	1	2	2	6.5	3.875	4.5	1.4174	-0.8574	2.2427	0.4109	1.8301	2	5	8	5	9	5	6	3	7	4	6	3	5	1	9	5	5	3	6	1	2	6	3	2	4	6	1	2	6	4	3	6	5
1	21	1	2	0	3	0	0	2	6.625	5.25	3.8333	1.4645	1.0537	1.2477	1.5847	1.3561	6	5	5	5	7	4	7	3	7	6	7	5	7	7	7	7	5	4	3	4	3	4	4	5	3	4	3	3	3	3	4	4	4
1	18	1	2	0	8	1	2	2	8.125	7.5	3.9167	1.4847	1.7034	0.8782	0.4878	1.1814	8	7	8	8	8	8	8	7	7	7	9	7	9	8	8	8	6	3	4	5	4	4	2	5	5	5	4	3	2	5	2	3	4
1	23	1	2	0	23	0	0	2	5	5	3.5	0.1697	1.2723	1.5847	0.3471	0.8772	5	5	5	5	5	5	5	5	5	5	5	5	5	5	5	5	2	3	6	4	5	3	4	4	4	4	4	4	3	3	3	3	3
1	19	0	2	0	1	0	0	2	3.75	6.25	4.3333	1.2723	1.0537	0.4109	0.2187	0.8416	4	6	5	6	5	6	5	6	3	7	3	7	1	7	4	5	5	5	6	4	2	5	3	4	3	4	2	2	3	4	4	5	5
2	21	1	2	0	21	0	0	2	5.875	5.625	3.5833	0.8763	1.7337	0.7066	0.3696	0.7914	4	4	6	5	6	6	6	5	4	7	6	6	7	7	8	5	2	1	6	4	3	3	2	2	3	2	1	1	3	5	4	6	6
1	20	1	2	0	2	1	2	2	5.625	4.875	3.3333	0.4109	1.5415	1.0271	0	0.719	2	2	5	5	4	6	6	2	7	4	7	6	7	7	7	7	5	4	4	5	4	3	4	3	4	3	5	3	2	3	3	2	4
2	20	1	2	0	2	0	2	2	8.125	6	3.5	0	1.095	1.1944	0.3471	0.5972	9	5	9	3	6	7	9	5	8	7	8	8	7	6	9	7	6	4	4	6	2	4	4	5	5	4	3	4	1	3	2	4	3
2	22	1	2	0	4	1	2	2	6.625	6.25	3.5833	0.6841	0.5144	0.5067	1.4174	0.5954	4	5	8	8	8	8	6	4	6	5	5	5	8	7	8	8	6	3	5	4	1	3	2	4	5	5	4	4	3	5	2	3	3
2	21	1	2	0	21	1	1	1	8.875	7.5	4.5	0.3471	0.337	0.6595	0.4109	0.5033	9	7	9	5	9	9	9	7	8	6	9	8	9	9	9	9	5	6	6	3	2	3	3	6	4	6	3	2	4	4	3	4	5
2	18	0	2	0	14	0	0	2	8	5.75	3.5	-0.1697	0.5144	0.3696	0.5144	0.0999	6	1	9	9	7	7	8	4	9	5	7	7	9	4	9	9	1	3	6	4	1	6	6	6	4	5	2	5	3	1	3	5	2
1	21	1	2	0	2.5	1	1	2	3.125	4	3.0833	0	0.7066	-0.3696	0.1673	-0.1848	2	5	5	5	5	5	5	8	2	2	2	3	2	2	2	2	2	2	3	3	3	2	4	4	4	3	3	3	4	3	3	4	4
1	18	1	1	1	18	1	0	2	5.75	6.625	3.4167	1.7544	0.6841	3.8274	-0.337	2.7909	5	5	5	5	6	6	3	7	6	6	5	8	8	8	8	8	4	3	3	3	3	4	4	5	4	3	4	4	4	3	3	3	3
1	18	0	1	1	18	1	0	2	7	6.625	3.6667	2.9493	1.4645	2.5797	1.5847	2.7645	7	6	7	6	8	7	7	6	7	5	6	8	7	8	7	7	4	3	5	4	5	3	3	2	4	4	3	3	3	4	3	4	4
2	18	0	1	1	18	1	0	2	6.625	7	4.0833	1.7544	1.9318	2.6119	2.3427	2.1831	7	9	9	8	8	8	6	7	5	6	5	5	6	6	7	7	5	4	4	2	3	2	2	4	4	5	3	2	5	5	3	4	5
1	18	1	1	1	18	1	0	2	5.5	4.875	3.4167	1.7034	0.2187	2.41	0	2.0567	6	3	7	5	6	5	6	5	4	4	5	5	5	6	5	6	4	1	4	5	6	3	3	2	4	4	3	3	2	4	3	4	4
2	19	0	1	1	19	1	0	2	6	5.5	4.25	1.0704	-0.1922	2.7571	1.095	1.9137	7	2	5	5	6	6	2	7	6	3	8	8	7	7	7	6	4	5	5	3	4	4	2	3	4	4	3	1	4	5	3	4	6
2	19	1	1	1	19	1	0	2	3.25	8.125	5.3333	2.2427	1.7337	1.5415	1.0271	1.8921	8	9	3	9	2	9	1	9	5	5	4	7	1	9	2	8	6	6	6	1	1	5	1	5	2	6	1	1	6	6	5	6	6
2	17	0	1	1	17	1	0	2	7.5	7.25	3.75	2.5797	1.0271	1.1944	0.5067	1.8871	7	5	9	8	9	9	7	5	8	5	7	9	5	9	8	8	4	2	3	2	5	4	4	3	4	3	2	2	5	3	3	5	5
2	17	0	1	1	17	1	0	2	7.75	7.875	4.3333	1.9524	0.9253	1.7337	1.3641	1.843	8	9	5	5	7	8	9	9	9	9	9	9	7	6	8	8	5	3	5	2	3	4	2	3	2	5	3	2	5	5	5	4	5
1	19	0	1	1	19	1	0	2	4.5	5.5	4.5833	2.9493	0.68	0.5144	0.5144	1.7318	3	6	9	9	9	9	2	7	3	3	2	3	3	2	5	5	6	2	6	2	4	5	1	3	4	5	2	2	5	6	3	5	5
2	17	1	1	1	17	1	0	2	6.5	6.75	3.8333	0.8574	1.0271	2.5797	1.5415	1.7186	7	7	7	7	7	7	5	5	6	7	6	7	7	7	7	7	4	5	5	3	3	5	4	4	4	4	4	4	4	3	3	3	3
2	21	0	1	1	21	1	0	2	7.375	6.625	3	1.4645	2.124	1.9524	1.095	1.7085	6	3	9	9	9	7	8	8	7	4	6	5	5	8	9	9	3	2	5	5	6	4	4	2	6	3	4	5	2	3	1	3	2
2	18	1	1	1	18	1	0	2	5.75	7.375	4.6667	2.41	1.0271	0.9253	2.7571	1.6676	5	7	5	9	7	7	3	7	6	7	7	7	6	8	7	7	5	4	6	1	3	4	2	6	4	5	3	2	6	5	3	4	5
1	27	1	1	1	27	1	0	2	6.625	7.875	4.75	0.9253	0.5883	2.3427	1.4645	1.634	7	8	7	8	9	9	4	8	7	8	7	7	6	7	6	8	5	5	5	2	2	5	2	5	2	5	2	2	5	5	5	5	5
2	18	0	1	1	18	1	0	2	6.875	5.625	3.3333	1.9318	1.0537	1.2723	0.337	1.6021	8	2	9	4	9	8	4	6	6	4	2	7	8	7	9	7	4	2	4	3	2	4	3	2	4	3	2	4	4	4	3	5	3
2	17	0	1	1	17	1	0	2	7	8	4.3333	1.4645	1.0537	1.7337	0.3696	1.5991	3	7	9	8	8	8	7	8	8	8	6	8	7	9	8	8	5	5	4	3	4	2	1	4	4	5	2	2	4	6	3	5	5
1	19	0	1	1	19	1	0	2	7	7.625	4.6667	2.124	0	0.8574	2.3427	1.4907	7	7	9	7	7	8	5	7	8	7	7	7	5	9	8	9	6	3	5	2	3	5	2	4	3	5	2	1	5	5	4	5	6
1	18	0	1	1	18	1	0	2	7.125	6.625	3.5833	1.4174	0.3696	1.4847	0.5067	1.4511	7	4	7	7	7	7	7	5	7	6	7	8	7	8	8	8	4	4	4	4	3	2	3	4	3	4	4	3	3	4	4	3	4
1	18	1	1	1	18	1	0	2	4.625	6.375	3.6667	1.2723	0.7066	1.4174	0	1.3449	3	7	5	5	7	7	2	6	3	5	5	6	5	8	7	7	4	3	4	3	4	2	3	4	3	4	4	3	4	4	4	3	4
1	18	0	1	1	18	1	0	2	5.625	6	3.75	0.9253	1.9318	1.5847	-0.1774	1.255	3	5	5	6	6	7	4	7	8	5	7	6	7	7	5	5	1	5	4	2	2	3	3	5	4	4	3	2	5	4	3	4	5
1	18	1	1	1	18	1	0	2	5	6.25	4.4167	0.758	0.337	1.6832	0.3471	1.2206	3	7	8	8	5	5	4	7	6	4	4	7	5	7	5	5	4	4	5	2	3	5	2	4	3	5	2	3	5	5	4	5	4
1	19	0	1	1	19	1	0	2	7.25	7.375	3.75	1.2459	1.4645	1.1944	0.3696	1.2201	7	7	8	8	9	9	6	7	4	4	6	6	9	9	9	9	4	5	6	3	3	2	2	4	5	4	4	4	4	5	2	3	3
2	20	1	1	1	20	1	0	2	7.375	7	4	1.1944	-0.1697	1.1944	1.095	1.1944	6	7	9	9	9	9	7	5	7	5	6	7	7	6	8	8	5	4	6	1	1	3	2	6	5	4	4	4	6	5	2	3	3
2	18	0	1	1	18	1	0	2	6.25	6.875	3.8333	1.095	0.68	1.2477	1.0271	1.1714	5	7	9	7	8	8	5	7	5	6	5	6	5	7	8	7	3	3	4	3	4	3	4	3	2	4	2	2	4	3	5	5	5
2	18	0	1	1	18	1	0	2	6.75	6.625	4.4167	2.124	0.9253	0.1697	0.5144	1.1469	5	5	6	5	8	8	8	6	7	6	6	9	6	6	8	8	6	4	6	3	6	6	5	4	5	5	3	3	4	2	2	4	4
2	17	0	1	1	17	1	0	2	4.375	6.875	4.4167	1.7544	1.2477	0.4878	1.2477	1.1211	5	8	8	8	5	8	1	3	5	5	4	6	2	9	5	8	4	4	5	3	3	5	2	3	2	5	2	2	4	5	5	5	5
1	18	0	1	1	18	1	0	2	5.5	6.125	4	1.0704	0.5883	1.0537	1.0271	1.062	3	7	7	6	6	6	4	6	6	5	6	6	6	7	6	6	3	4	5	3	4	3	3	3	2	5	3	3	4	4	5	4	4
1	17	1	1	1	17	1	0	2	8.5	8.625	4.3333	1.1944	2.2427	0.9253	1.1944	1.0598	9	9	9	9	9	9	9	9	6	7	8	8	9	9	9	9	6	6	6	2	2	4	2	3	5	5	3	3	5	5	2	4	4
2	18	0	1	1	18	1	0	2	7.75	7.375	4.5	0.8615	0.8763	1.2477	0.5883	1.0546	7	7	9	7	8	8	8	8	9	8	8	8	6	6	7	7	5	5	5	2	3	5	2	5	4	5	4	2	5	5	3	3	5
2	18	1	1	1	18	1	0	2	6	6.375	3.6667	1.2477	1.4847	0.8574	0.3471	1.0526	2	5	9	7	9	9	7	6	5	5	5	5	4	7	7	7	3	4	3	3	3	4	3	3	3	4	3	3	4	4	4	4	4
2	19	1	1	1	19	1	0	2	7	7.375	4.1667	1.095	1.0537	0.8615	1.4645	0.9782	8	8	8	8	7	7	5	7	6	7	7	7	7	7	8	8	4	5	5	2	4	4	4	5	5	5	3	3	5	3	2	4	4
2	18	0	1	1	18	1	0	2	7.625	6.375	3.4167	0.8615	0.8763	1.0704	0.3696	0.9659	8	5	9	5	6	7	4	6	8	6	9	8	8	6	9	8	4	3	5	5	5	5	5	3	4	4	4	5	2	2	3	3	2
2	18	1	1	1	18	1	0	2	3.75	3.125	4.3333	1.5415	1.7337	0.3903	0.7066	0.9659	3	2	3	2	5	5	4	3	4	4	4	3	4	3	3	3	6	5	5	2	2	2	2	5	4	6	3	3	5	5	3	4	4
1	18	0	1	1	18	1	0	2	5.375	4.5	3.0833	1.1944	1.5415	0.7066	0.8763	0.9505	5	5	9	7	5	5	4	1	3	1	5	5	5	5	7	7	3	2	3	3	4	4	4	3	4	2	4	4	4	3	3	3	3
1	17	0	1	1	17	1	0	2	8.5	7.625	4.25	1.5415	0.758	0.337	0.6841	0.9392	7	6	9	8	8	7	9	9	9	6	8	7	9	9	9	9	3	3	6	5	5	5	2	5	4	6	3	3	2	5	3	4	4
1	17	0	1	1	17	1	0	2	5.375	5.875	3.25	1.4645	0.5883	0.3903	0.68	0.9274	4	3	9	9	7	7	4	6	4	5	5	5	4	6	6	6	4	2	3	4	5	3	4	4	4	3	4	4	3	3	3	3	3
2	20	0	1	1	20	1	0	2	3.875	5.375	4.4167	1.3641	0.3471	0.3696	0.6841	0.8668	3	5	2	6	1	5	6	6	4	5	5	5	5	5	5	6	4	4	6	3	3	5	2	3	3	3	1	1	4	5	4	6	6
2	20	0	1	1	20	1	0	2	7.625	6.625	4.4167	1.1944	1.2723	0.5393	0.1774	0.8668	8	5	9	5	9	9	5	5	8	8	8	8	6	5	8	8	4	3	5	2	2	2	2	4	1	5	1	1	5	5	6	6	6
1	22	1	1	1	22	1	0	2	6.375	6.75	4.5	0.9253	0	0.758	0.5067	0.8416	5	6	6	7	8	8	4	5	6	6	7	7	7	7	8	8	5	4	5	2	3	4	2	5	4	5	2	2	5	5	3	5	5
1	19	1	1	1	19	1	0	2	6.75	6.125	3.75	0.3696	0.1697	1.2723	1.5847	0.821	8	5	6	7	7	6	6	4	6	6	7	7	7	7	7	7	4	4	3	3	3	4	3	4	4	4	3	3	4	4	3	4	4
2	22	0	1	1	22	1	0	2	5.625	6.25	4.25	1.2723	0.8763	0.3696	0	0.821	3	4	7	8	5	5	4	4	5	5	7	6	9	9	5	9	5	5	6	2	4	3	3	5	4	5	5	3	5	4	3	2	4
2	18	1	1	1	18	1	0	2	7.625	7.75	4.5833	0.9253	0.68	0.7066	2.073	0.8159	9	9	5	5	8	8	6	8	7	6	8	8	9	9	9	9	4	5	5	3	2	1	2	6	2	6	1	1	4	5	5	6	6
2	19	0	1	1	19	1	0	2	5.25	7.125	4.6667	0.3471	1.2723	1.2723	-0.1697	0.8097	1	9	8	8	4	5	4	6	5	6	7	7	5	8	8	8	6	3	6	3	3	4	2	6	3	5	2	2	4	5	4	5	5
2	20	1	1	1	20	1	0	2	5.25	4.75	3.6667	0.8574	0.8763	0.758	0.2187	0.8077	7	3	5	5	5	5	3	3	7	7	9	9	1	1	5	5	5	2	5	2	4	2	5	4	4	4	3	3	5	2	3	4	4
2	18	0	1	1	18	1	0	2	7.25	6.875	4.5833	0.6841	1.2477	0.9253	0.3696	0.8047	7	4	9	6	7	6	8	7	8	7	5	9	5	9	9	7	6	6	6	2	2	3	1	6	5	5	3	3	5	6	2	4	4
2	17	0	1	1	17	1	0	2	5.5	5.5	3.4167	0.8763	0.6841	0.7066	0.8574	0.7914	6	8	5	3	7	5	3	6	4	1	5	5	7	9	7	7	5	4	4	3	3	3	4	3	5	4	4	4	4	3	2	3	3
2	20	1	1	1	20	1	0	2	7.625	6.875	4.0833	0.5144	1.2723	1.0537	0.3471	0.784	7	6	9	9	8	8	6	7	8	6	8	4	7	6	8	9	4	5	5	4	6	2	5	3	4	5	2	1	3	2	3	5	6
1	17	1	1	1	17	1	0	2	4.375	6.375	3.3333	1.5415	1.3641	0	0	0.7707	3	5	7	7	5	7	2	6	3	5	6	6	2	8	7	7	4	2	5	3	3	2	3	3	4	3	3	4	4	4	3	4	3
1	19	1	1	1	19	1	0	2	6.875	7.75	4.4167	0.6841	1.1944	0.758	0.8763	0.721	5	6	6	9	7	8	7	7	7	7	7	7	7	9	9	9	5	5	6	4	1	5	2	5	4	5	2	2	3	5	3	5	5
1	18	1	1	1	18	1	0	2	7.5	7.625	3.8333	0.8615	0.8763	0.5393	0.1697	0.7004	7	7	8	9	8	8	7	7	9	7	8	8	6	7	7	8	4	3	5	2	4	3	2	4	4	4	4	4	5	5	3	3	3
1	20	0	1	1	20	1	0	2	6.125	6.875	4.4167	1.0271	0.1697	0.3696	0	0.6983	7	7	7	7	6	8	6	6	5	5	6	7	5	8	7	7	5	4	5	3	3	5	2	4	2	5	3	3	4	5	5	4	4
1	19	1	1	1	19	1	0	2	6.25	7	3.4167	0.6841	0	0.7066	0.758	0.6953	7	8	7	7	7	8	6	7	6	6	6	6	4	7	7	7	4	3	4	5	4	3	4	3	4	4	3	3	2	3	3	4	4
1	19	0	1	1	19	1	0	2	7.375	7.5	3.8333	0.5144	1.1944	0.8763	0.1673	0.6953	7	7	8	7	8	8	6	7	7	7	8	7	8	9	7	8	5	5	5	3	3	4	3	3	3	5	5	5	4	4	4	2	2
2	19	0	1	1	19	1	0	2	6.625	6.625	4.5833	0.5144	0.1697	0.8615	-0.3696	0.6879	7	7	7	7	7	7	6	7	6	6	7	6	6	6	7	7	4	5	5	2	3	4	2	5	3	5	2	2	5	5	4	5	5
2	18	1	1	1	18	1	0	2	8.125	6	3.75	0.9253	1.0537	0.3696	0.7066	0.6474	7	3	8	5	8	7	9	3	9	9	8	5	7	7	9	9	3	3	5	3	5	4	3	2	5	5	3	3	4	4	2	4	4
1	21	1	1	1	21	1	0	2	6	6.25	4.1667	0.5883	1.1944	0.68	1.2477	0.6342	3	6	9	6	7	5	4	8	5	5	5	5	6	8	9	7	6	4	6	2	3	4	2	4	5	4	3	4	5	5	2	4	3
1	20	1	1	1	20	1	0	2	5.75	7.875	3.4167	1.4174	0.2692	-0.1922	0.1922	0.6126	5	7	9	9	6	7	4	4	3	9	5	9	5	9	9	9	4	4	5	3	4	3	5	2	4	5	6	3	4	2	3	1	4
1	18	0	1	1	18	1	0	2	5.5	6.125	4.3333	0.6841	1.4645	0.5393	0.8615	0.6117	6	6	6	7	6	7	4	5	5	5	4	4	8	8	5	7	5	4	6	2	4	3	2	3	3	4	2	3	5	5	4	5	4
1	18	1	1	1	18	1	0	2	7.625	7.125	4	0.5144	0.3696	0.6841	1.095	0.5992	7	7	9	4	7	7	8	8	6	6	7	7	8	9	9	9	5	5	6	2	2	2	2	5	4	4	4	4	5	5	3	3	3
2	18	0	1	1	18	1	0	2	7.5	6.75	3.6667	0.3471	0.8574	0.758	2.2427	0.5525	8	8	8	8	9	4	8	6	7	6	6	6	7	8	7	8	5	4	4	5	5	3	3	4	5	4	4	3	2	4	2	3	4
1	19	0	1	1	19	1	0	2	8.125	7.625	4.8333	0.5393	1.2459	0.5144	-0.758	0.5268	8	7	8	7	8	8	8	8	8	8	8	8	9	7	8	8	6	4	6	3	3	6	1	5	5	5	1	2	4	6	2	6	5
2	18	0	1	1	18	1	0	2	8.625	8	4.75	0.1774	-0.3471	0.8574	-0.3471	0.5174	9	9	9	9	9	9	9	5	9	8	9	9	7	7	8	8	5	4	5	4	4	5	2	4	2	5	1	1	3	5	5	6	6
2	18	0	1	1	18	1	0	2	7	7.375	4.0833	0.337	1.5415	0.6841	-0.4109	0.5105	8	8	9	9	8	7	6	7	8	6	7	6	1	7	9	9	4	4	5	3	4	5	4	3	5	5	2	2	4	3	2	5	5
1	17	1	1	1	17	1	0	2	7.5	7.375	3.75	0.758	0.1774	0.1922	1.095	0.4751	3	6	9	8	8	8	8	7	8	7	7	6	8	8	9	9	6	3	4	2	5	5	5	2	4	4	4	4	5	2	3	3	3
2	18	1	1	1	18	1	0	2	3.75	3.375	2.0833	0.7066	0.6841	0.1697	0.5144	0.4381	3	3	1	1	1	1	5	5	3	4	5	3	7	7	5	3	1	1	2	3	2	1	4	3	4	2	5	6	4	3	3	2	1
1	17	1	1	1	17	1	0	2	8.5	8.25	3.9167	0.6841	0.1697	0.1774	0.3696	0.4307	8	7	9	7	9	9	9	9	7	7	9	9	8	9	9	9	5	2	5	2	4	2	3	5	6	5	2	3	5	4	1	5	4
1	19	0	1	1	19	1	0	2	8.625	8.625	3.9167	0.8574	-0.1922	0	-0.337	0.4287	8	8	9	9	9	9	8	8	9	8	9	9	8	9	9	9	4	2	5	5	3	5	2	5	3	5	3	4	2	5	4	4	3
2	19	1	1	1	19	1	0	2	5.875	6.375	3.6667	0.5144	0.8615	0.337	0.758	0.4257	5	3	9	9	7	7	5	5	7	5	6	7	3	8	5	7	1	5	6	3	2	1	1	3	2	1	2	2	4	6	5	5	5
1	21	0	1	1	21	1	0	2	5.125	4.625	4.3333	0.758	0.1774	0	0	0.379	5	5	5	5	4	5	6	1	6	5	5	5	4	5	6	6	6	6	6	1	1	1	1	6	3	2	5	1	6	6	4	2	6
2	18	1	1	1	18	1	0	2	6.125	7.75	4.0833	0.5144	1.5415	0.1922	1.0704	0.3533	7	8	8	8	5	8	3	8	6	6	7	8	7	8	6	8	6	4	5	5	4	1	2	4	5	5	1	2	2	5	2	6	5
1	19	0	1	1	19	1	0	2	8.375	7.875	4.0833	0.5393	1.5415	0	0.758	0.2696	9	9	9	5	9	9	9	9	5	5	8	8	9	9	9	9	6	6	6	3	1	6	3	3	6	4	4	2	4	4	1	3	5
1	22	0	1	1	22	1	0	2	8.25	8.25	3.5833	0.7066	0.4109	-0.1774	0.2187	0.2646	9	9	9	9	9	9	7	7	7	7	7	7	9	9	9	9	5	4	5	5	5	5	5	5	6	5	5	5	2	2	1	2	2
1	18	1	1	1	18	1	0	2	7.125	7.875	4.1667	0.1673	1.0271	0.3471	0	0.2572	3	7	8	5	7	7	7	9	9	9	8	9	7	9	8	8	5	4	6	2	2	1	1	5	5	4	2	2	5	6	2	5	5
2	22	0	1	1	22	1	0	2	7.375	7.875	4.75	0.5883	1.5415	-0.1673	1.0537	0.2105	5	9	9	9	9	9	6	7	6	6	7	6	8	8	9	9	4	5	6	4	4	5	3	5	2	4	1	1	3	4	5	6	6
1	18	0	1	1	18	1	0	2	7.25	6.125	4	0.5393	0.8574	-0.1774	0.1922	0.1809	7	6	8	6	9	7	8	6	5	5	5	5	8	8	8	6	4	4	5	3	3	3	3	4	4	4	2	2	4	4	3	5	5
1	21	1	1	1	21	1	0	2	5.25	6.75	3.8333	0.337	1.5847	0	1.9524	0.1685	1	6	9	9	5	5	7	9	2	5	1	5	9	7	8	8	2	3	5	4	4	2	2	4	2	2	1	2	3	5	5	6	5
1	20	1	1	1	20	1	0	2	6.25	7.625	3.8333	0.68	1.1944	-0.5144	0.337	0.0828	7	7	9	9	7	8	3	7	4	7	6	6	7	9	7	8	5	4	5	3	3	5	4	3	5	4	3	3	4	3	2	4	4
2	18	1	1	1	18	1	0	2	4.25	5.625	3.6667	0.337	1.0537	-0.5393	0.2187	-0.1011	5	5	6	6	5	5	2	8	2	5	5	5	4	6	5	5	3	4	4	4	4	3	2	5	5	4	3	4	3	5	2	4	3
2	18	1	2	0	17	1	0	2	7.875	7.25	4.4167	2.6119	1.2459	1.9318	1.1944	2.2718	7	7	9	5	9	9	6	6	7	7	8	7	8	8	9	9	5	5	5	3	3	4	3	5	3	5	3	2	4	4	4	4	5
2	20	0	2	0	12	1	0	2	4.125	4.125	3.75	2.41	1.5847	1.3641	0.337	1.8871	5	5	3	3	3	3	5	5	5	5	5	5	3	3	4	4	3	3	3	2	4	3	3	3	2	2	2	2	5	4	5	5	5
2	19	0	2	0	1	1	0	2	7.75	2.875	3.75	2.6119	1.4645	0.9253	0.8763	1.7686	8	2	8	2	8	2	7	2	8	3	7	3	8	3	8	6	3	3	4	3	5	5	5	4	5	4	3	2	4	2	2	4	5
2	19	1	2	0	1.5	1	0	2	6.875	6.5	4.3333	2.5797	1.2723	0.8574	0.5393	1.7186	7	7	9	7	7	7	7	5	7	5	5	5	4	7	9	9	5	4	4	3	4	5	4	3	2	5	2	2	4	3	5	5	5
2	27	0	2	0	10	1	0	2	6.875	5.25	3.8333	0.8574	0.4109	2.41	0	1.6337	9	3	5	5	6	5	7	3	7	7	7	6	7	6	7	7	5	4	5	4	4	4	3	4	4	4	4	4	3	4	3	3	3
2	18	1	2	0	14	1	0	2	5.625	6.625	3.75	1.9318	1.0537	1.2723	1.2723	1.6021	6	7	8	6	7	6	4	7	4	6	4	7	4	8	8	6	5	4	5	4	3	5	3	3	4	2	3	3	3	4	3	4	4
2	23	0	2	0	4	1	0	2	6.875	5.5	4.1667	0.8615	0.9253	2.3427	1.5415	1.6021	9	5	5	5	8	7	7	3	5	5	6	5	7	7	8	7	5	5	6	5	2	4	3	4	4	5	2	2	2	4	3	5	5
1	18	1	2	0	16	1	0	2	7.875	7.5	4.3333	1.0537	0	2.073	0	1.5633	9	5	5	5	9	9	7	7	9	8	6	8	9	9	9	9	3	4	5	5	6	6	2	3	3	5	1	4	2	5	4	6	3
2	24	0	2	0	7	1	0	2	7	6.25	4.6667	1.5415	0.9253	1.5415	0.8574	1.5415	7	5	9	4	9	8	7	6	3	7	5	5	9	8	7	7	6	6	6	6	1	4	1	6	3	6	2	2	1	6	4	5	5
2	18	0	2	0	6	1	0	2	8.5	6.125	4.5	1.095	1.8956	1.7544	1.7544	1.4247	9	5	9	5	9	9	9	4	8	5	6	5	9	7	9	9	6	6	6	1	1	2	1	6	4	5	3	4	6	6	3	4	3
1	18	0	2	0	4	1	0	2	7	4	4	2.073	1.4847	0.758	0.9253	1.4155	3	5	8	2	9	5	7	3	5	5	7	4	8	2	9	6	4	3	4	2	5	4	4	4	3	5	3	4	5	3	4	4	3
2	20	1	2	0	17	1	0	2	4.125	8.875	4.1667	2.073	1.1944	0.758	1.095	1.4155	4	8	5	9	3	9	2	9	6	9	7	9	3	9	3	9	6	3	5	1	6	1	4	2	4	5	1	3	6	3	3	6	4
1	20	1	2	0	0.5	1	0	2	5.75	5.375	3.75	1.0271	1.2477	1.7544	0.8763	1.3908	5	5	7	5	5	7	5	3	5	5	6	6	6	5	7	7	4	5	3	2	4	4	5	4	4	4	4	3	5	2	3	3	4
2	19	1	2	0	2	1	0	2	4.875	5	3.6667	2.073	1.4174	0.6841	2.5797	1.3785	3	3	5	5	5	4	6	4	3	5	2	5	8	7	7	7	4	4	4	3	3	4	3	3	4	3	3	3	4	4	3	4	4
2	24	0	2	0	16	1	0	2	6.25	7.125	3	1.7544	1.4645	0.8615	1.1944	1.3079	4	8	9	9	9	9	6	4	7	8	6	5	3	7	6	7	3	3	2	5	1	3	3	2	4	4	2	3	2	4	3	5	4
2	20	1	2	0	2	1	0	2	8.625	4.875	3.75	1.5847	1.9524	0.8763	2.124	1.2305	8	2	9	4	9	7	9	2	9	2	7	7	9	6	9	9	2	6	4	3	3	4	3	4	5	5	3	4	4	4	2	4	3
1	26	1	2	0	10	1	0	2	6.625	6.375	4.1667	2.124	1.5847	0.1697	2.3427	1.1469	9	5	5	5	7	7	9	3	3	8	2	8	9	6	9	9	6	5	4	2	2	4	3	5	4	4	3	3	5	4	3	4	4
2	19	0	2	0	8	1	0	2	7.875	5.75	4.75	1.5847	0.5144	0.5393	0.5393	1.062	4	4	9	3	8	8	7	5	8	4	9	7	9	6	9	9	3	5	6	2	3	2	2	6	3	6	1	1	5	5	4	6	6
2	22	1	2	0	19	1	0	2	6.625	5.875	4.1667	1.0537	1.2723	1.0537	2.073	1.0537	7	5	9	6	7	7	5	4	6	6	6	6	6	6	7	7	6	5	6	5	2	5	3	4	3	4	3	3	2	4	4	4	4
1	18	0	2	0	1	1	0	2	3.125	4.375	3.75	0.5393	1.5415	1.5415	0.3471	1.0404	2	5	2	3	5	4	3	6	5	6	2	4	1	3	5	4	3	3	4	2	4	5	3	4	3	3	4	4	5	4	4	3	3
2	20	1	2	0	10	1	0	2	6.75	5.375	4	1.0271	1.1944	1.0537	1.2723	1.0404	8	5	9	4	8	7	5	4	8	8	7	6	4	4	5	5	5	5	5	3	2	4	5	5	4	4	2	3	4	2	3	5	4
2	26	1	2	0	17	1	0	2	4.375	4.75	4.6667	0.7066	0.68	1.3641	1.5847	1.0353	3	2	5	5	5	5	7	6	1	1	5	5	2	7	7	7	4	5	5	3	2	5	3	3	1	6	1	1	4	4	6	6	6
2	26	1	2	0	13	1	0	2	8.5	4.75	3.4167	1.3641	0.6841	0.68	1.5847	1.0221	5	5	9	3	9	5	9	5	9	5	9	5	9	5	9	5	3	3	3	3	3	5	4	4	4	4	4	4	4	3	3	3	3
1	20	0	2	0	4.5	1	0	2	7.5	4.75	4	0.7066	1.3641	1.095	0.3696	0.9008	5	5	9	4	7	4	6	2	8	5	9	6	8	7	8	5	5	4	6	4	5	6	4	6	5	6	6	6	3	3	2	1	1
2	23	0	2	0	4	1	0	2	7	4.75	3.5833	0.7066	1.4645	0.9253	0.8615	0.8159	2	2	9	9	9	3	5	3	5	5	8	8	9	2	9	6	3	2	5	2	3	2	2	2	5	5	2	3	5	5	2	5	4
2	18	0	2	0	10	1	0	2	6	7.125	4.3333	0.8574	1.0704	0.7066	0.1922	0.782	6	8	8	8	5	8	4	8	7	6	6	5	5	7	7	7	5	5	5	2	2	3	2	4	3	4	2	2	5	5	4	5	5
1	18	1	2	0	18	1	0	2	6.375	7	4	0.5393	1.4174	0.9253	0.3471	0.7323	7	7	7	7	5	7	6	6	7	7	6	6	5	8	8	8	4	4	3	2	2	4	2	4	4	4	2	2	5	5	3	5	5
1	19	0	2	0	5	1	0	2	9	6.875	4.8333	1.2723	0.1774	0.1774	-0.1922	0.7249	9	4	9	9	9	9	9	5	9	5	9	5	9	9	9	9	6	5	6	6	1	5	1	6	2	5	1	1	1	6	5	6	6
2	19	0	2	0	19	1	0	2	8	2.625	3.5833	1.2723	1.4645	0.1697	-0.5393	0.721	9	3	8	2	9	3	9	1	9	1	9	1	3	3	8	7	3	2	5	2	2	5	3	3	3	4	4	4	5	4	4	3	3
2	22	1	2	0	5	1	0	2	7.5	3.875	3.3333	1.2723	-0.1922	0	-0.337	0.6362	7	5	9	3	8	3	8	2	5	5	7	4	8	4	8	5	3	3	3	4	5	4	4	2	5	3	2	3	3	3	2	5	4
2	18	0	2	0	0.08	1	0	2	2.5	4.5	3.8333	0.758	0.758	0.5144	-0.1774	0.6362	3	5	2	4	1	5	5	5	4	5	2	5	2	4	1	3	3	3	6	2	1	4	2	1	3	5	2	3	5	5	4	5	4
1	24	1	2	0	4	1	0	2	8.875	3	3.3333	0.5144	1.095	0.7066	0.68	0.6105	9	1	9	6	9	5	9	3	9	2	8	1	9	1	9	5	5	3	5	6	2	4	2	2	5	5	4	4	1	5	2	3	3
1	21	0	2	0	2.5	1	0	2	5.75	4.625	3.3333	1.5415	1.2723	-0.3471	0.5883	0.5972	1	1	9	5	7	7	6	3	3	3	3	3	9	9	8	6	3	3	5	5	5	4	6	4	5	2	3	2	2	1	2	4	5
2	19	1	2	0	9	1	0	2	7.375	5	4.1667	0.6841	0.8763	0.337	0.1673	0.5105	5	5	9	3	7	5	7	4	7	6	8	5	8	6	8	6	4	4	5	5	2	5	3	4	2	5	2	2	2	4	5	5	5
1	20	0	2	0	7	1	0	2	6	5.75	3.5833	0.5144	1.0537	0.4109	0.5883	0.4626	5	5	5	5	7	7	5	3	5	5	5	5	8	8	8	8	6	4	5	5	4	2	3	5	6	4	4	4	2	4	1	3	3
1	20	0	2	0	2	1	0	2	4.625	5.75	4	1.095	0.6841	-0.1922	1.9524	0.4514	3	6	2	7	5	6	5	4	7	6	6	6	4	6	5	5	6	5	5	2	3	4	3	5	4	4	4	6	5	4	3	3	1
2	21	0	2	0	2	1	0	2	6.125	4.75	3.3333	0.8763	1.5415	0	0.1697	0.4381	5	3	6	4	7	4	6	3	6	7	5	5	7	5	7	7	3	5	4	4	2	3	2	4	5	3	4	4	3	5	2	3	3
2	21	0	2	0	2	1	0	2	7.5	5.75	3.6667	0.7066	0.7066	0.1673	1.1944	0.4369	8	3	8	8	8	5	8	5	6	6	7	8	8	4	7	7	5	4	4	3	2	5	3	4	4	4	5	4	4	4	3	2	3
1	21	0	2	0	2.5	1	0	2	6.125	4.75	3.9167	0.3471	0.337	0.5144	0.5144	0.4307	4	4	7	4	7	6	5	4	5	4	7	6	7	3	7	7	4	3	5	4	2	6	3	5	5	5	4	2	3	4	2	3	5
2	23	1	2	0	14	1	0	2	7.75	4.625	3.6667	0.6841	1.1944	0.1697	0.6841	0.4269	9	4	9	2	8	6	7	3	6	4	6	6	9	5	8	7	4	4	6	4	5	5	5	3	5	4	4	4	3	2	2	3	3
1	19	0	2	0	1	1	0	2	8.25	7	3.5	0.337	-0.1774	0.3471	0.7066	0.342	8	5	9	7	8	8	8	5	8	7	8	7	8	8	9	9	5	5	5	5	2	3	3	4	4	3	4	4	2	4	3	3	3
1	20	1	2	0	12	1	0	2	6.125	6.25	4	0.8615	-0.4878	-0.1774	0.8782	0.342	5	8	7	7	7	5	7	7	5	5	6	6	7	7	5	5	4	2	4	4	4	4	2	3	2	5	2	3	3	5	5	5	4
2	19	0	2	0	12	1	0	2	7	6.125	4.1667	0.6841	1.1944	-0.5067	0	0.0887	7	7	9	5	7	7	5	5	9	6	7	7	5	5	7	7	4	3	5	4	4	4	2	4	3	4	2	2	3	5	4	5	5
1	21	1	2	0	11	1	0	2	5.125	5.875	3.5	0.5393	0.8615	-0.6841	1.0537	-0.0724	7	6	5	7	5	6	4	4	5	5	6	6	3	7	6	6	4	4	4	3	4	3	3	5	6	4	5	4	4	4	1	2	3
1	34	0	2	0	6	1	0	2	6.75	7.25	4.0833	0	0.5883	-0.1673	0.8615	-0.0837	8	5	7	7	7	8	7	7	7	6	5	9	6	9	7	7	4	4	4	3	3	5	3	4	3	5	3	3	4	4	4	4	4
1	21	0	2	0	21	1	0	2	3.375	6	3.6667	0	0.337	-0.1922	0.5144	-0.0961	2	7	2	8	5	5	5	8	1	5	3	5	5	5	4	5	3	4	4	3	4	3	4	3	3	5	4	3	4	3	4	3	4
2	23	1	2	0	3	1	0	2	6.75	6.375	3.8333	-0.3903	0.2692	0	0.5144	-0.1952	8	6	8	6	7	7	5	5	5	5	8	7	6	8	7	7	3	4	4	4	3	5	4	4	4	4	2	2	3	3	3	5	5
1	18	0	2	0	15	1	0	2	4.375	7.25	4.4167	-0.6841	1.5415	-0.4878	1.9318	-0.586	3	8	7	7	7	8	3	7	4	6	3	6	2	9	6	7	5	5	6	2	2	4	2	4	4	5	2	3	5	5	3	5	4
[truncated: 3 more columns]
