# Supplementary material for: How robust is the own-group face recognition bias? Evidence from first- and second-generation East Asian Canadians
Source: PLoS One. 2020 May 29;15(5):e0233758. doi: 10.1371/journal.pone.0233758 (PMC7259662; doi:10.1371/journal.pone.0233758)
Supplement: S3 Data — (CSV) [file pone.0233758.s003.csv]

Gender	Age	Group	Birth_Country	Generation_Status	Yr_Can	MC	VIA_H	VIA_M	RMS	d_Asian_Ingroup	d_Asian_Outgroup	d_White_Ingroup	d_White_Outgroup	d_Ingroup	Accult1	Accult2	Accult3	Accult4	Accult5	Accult6	Accult7	Accult8	Accult9	Accult10	Accult11	Accult12	Accult13	Accult14	Accult15	Accult16	Accult17	Accult18	Accult19	Accult20	RM1	RM2	RM3	RM4	RM5	RM6	RM7	RM8	RM9	RM10	RM11	RM12	RRM4	RRM7	RRM9
1	23	0	2	0	5	1	8.2	4.9	2.42	1.42	0	2.07	.86	1.75	9	2	7	5	9	5	9	3	9	6	7	4	7	5	8	7	8	7	9	5	2	2	5	5	5	2	5	2	5	2	5	6	2	2	2
1	25	0	2	0	10	1	8.3	6.3	2.67	0	1.07	-.88	.71	-.44	3	4	9	5	9	4	9	4	9	9	9	5	9	7	9	7	9	9	8	9	5	2	2	5	5	2	6	1	4	5	5	5	2	1	3
2	20	1	2	0	.33	1	3	6.5	2.67	1.19	.86	.68	.17	.94	3	6	1	7	5	8	1	7	5	9	1	1	5	5	2	5	6	8	1	9	5	1	2	5	6	5	6	2	4	2	6	5	2	1	3
2	40	1	2	0	12	1	6.2	6.6	2.75	1.54	2.76	.54	.54	1.04	1	5	5	7	7	7	5	7	8	8	7	5	6	6	8	7	8	7	7	7	4	1	5	5	2	3	4	2	4	3	4	5	2	3	3
2	22	0	2	0	.33	1	6.1	6.7	2.75	1.58	.59	0	.88	.79	5	7	7	7	2	7	9	5	5	5	1	6	9	7	8	8	8	8	7	7	3	6	5	3	1	2	5	2	5	2	5	5	4	2	2
1	20	1	2	0	4	1	8.9	5.5	2.83	1.73	.93	1.46	.51	1.6	9	2	9	5	9	4	9	9	8	5	9	6	9	5	9	7	9	3	9	9	4	2	2	3	6	3	5	4	6	3	6	5	4	2	1
2	22	0	2	0	4	1	6.8	5.2	2.92	.86	1.09	1.09	.68	.98	5	4	9	6	6	5	5	5	5	7	8	5	8	4	9	4	7	7	6	5	3	4	4	3	3	2	4	3	5	3	5	5	4	3	2
1	23	1	2	0	5	1	7.3	6.8	2.92	1.09	2.58	.71	.59	.9	9	7	8	8	8	6	6	6	5	7	7	3	9	6	7	7	5	9	9	9	2	3	5	5	6	4	6	4	5	4	6	6	2	1	2
1	22	1	2	0	11	1	7.7	4.2	3	-.27	.86	.37	0	.05	8	1	9	7	9	5	9	4	9	2	9	3	3	2	6	5	7	7	8	6	4	4	3	3	4	2	5	4	5	3	5	5	4	2	2
1	20	1	2	0	5.5	1	8.5	6.6	3	2.12	1.19	.68	.76	1.4	8	7	9	9	9	5	9	8	8	8	8	1	8	8	8	6	9	5	9	9	3	4	6	4	6	2	6	5	6	3	6	6	3	1	1
2	25	0	2	0	.18	1	5.8	3.9	3.08	1.73	.86	1.05	.51	1.39	7	1	6	2	3	5	5	5	2	7	6	2	6	1	7	5	9	2	7	9	2	3	1	2	5	2	2	3	5	4	5	4	5	5	2
1	18	0	2	0	2	1	4.3	3.9	3.17	-.34	.17	-.35	.71	-.34	5	5	5	5	5	5	5	5	5	5	6	4	1	1	4	3	2	1	5	5	3	2	2	2	3	2	3	2	5	5	3	3	5	4	2
2	21	1	2	0	5	1	2.6	4.1	3.25	.88	.68	.68	-.18	.78	2	4	3	5	3	3	3	4	1	2	3	5	5	5	3	5	1	4	2	4	4	4	2	3	3	3	4	3	3	4	4	5	4	3	4
2	20	1	2	0		1	7.8	5.7	3.25	1.27	.68	1.36	-.18	1.32	9	4	5	5	8	6	8	7	8	6	8	5	8	5	8	5	8	8	8	6	5	5	5	5	2	3	4	2	5	5	5	4	2	3	2
2	23	1	2	0	2.5	1	6.5	6	3.25	1.25	-.19	1.03	.18	1.14	7	5	8	7	7	7	7	7	7	7	5	4	6	5	6	6	6	6	6	6	4	4	3	3	3	3	4	3	4	3	4	4	4	3	3
2	18	1	2	0	.5	1	8.6	3.7	3.33	.68	.68	.86	.59	.77	7	3	9	2	9	4	9	3	9	5	7	1	9	3	9	5	9	2	9	9	4	3	4	3	2	5	5	4	4	3	4	4	4	2	3
2	25	1	2	0	5	1	5	5.4	3.33	1.58	.88	.86	.41	1.22	3	5	5	5	5	6	6	6	3	5	7	2	6	7	5	5	4	6	6	7	5	5	3	4	3	6	5	4	6	4	5	5	3	2	1
2	19	0	2	0	3	1	8.4	5.7	3.33	1.03	.17	1.05	0	1.04	9	5	9	5	9	7	8	5	9	6	8	6	8	4	8	6	9	6	7	7	3	4	4	5	4	3	4	3	3	5	4	5	2	3	4
1	22	0	2	0	4	1	6.5	5.7	3.33	.86	.68	.71	-.22	.78	6	5	5	4	7	6	5	6	8	7	6	4	7	5	7	6	7	7	7	7	4	3	4	3	3	3	3	3	4	4	5	4	4	4	3
2	18	0	2	0	2.6	1	7.1	6.7	3.33	1.25	.59	1.05	.17	1.15	5	5	8	8	9	7	8	7	9	9	4	3	4	4	7	7	8	8	9	9	4	5	5	6	2	4	4	5	4	3	4	5	1	3	3
2	19	0	2	0		1	5.5	3.8	3.42	.71	.93	1.54	1.46	1.12	6	1	9	1	2	6	5	6	7	7	5	1	5	3	3	3	9	4	4	6	3	1	1	5	5	4	3	4	4	5	3	2	2	4	3
2	23	0	2	0	3	1	5	4.6	3.42	.18	.71	1.9	.88	1.04	5	4	2	3	3	3	5	5	5	5	7	7	6	6	5	5	5	1	7	7	3	4	3	4	4	3	5	4	3	4	4	3	3	2	4
1	22	0	2	0	3	1	5	5	3.42	.34	-.54	-.17	0	.08	5	5	5	5	5	5	5	5	5	5	5	5	5	5	5	5	5	5	5	5	3	3	3	3	3	3	3	3	3	3	3	3	4	4	4
1	26	1	2	0		1	5.1	5	3.42	-.19	-.17	-.35	-.22	-.27	5	5	5	5	5	5	4	4	6	6	4	5	7	5	6	5	4	4	5	6	3	3	4	3	3	2	3	4	4	3	3	3	4	4	3
2	25	1	2	0	13	1	7.1	5.5	3.42	1.36	1.25	1.27	.37	1.32	7	4	6	5	7	7	7	6	8	7	7	5	6	3	7	4	8	6	8	8	3	2	5	5	5	4	4	2	4	4	3	3	2	3	3
2	18	0	2	0	.25	1	6.7	6	3.42	1.93	1.46	1.09	1.25	1.51	5	5	7	7	8	3	6	6	3	6	7	7	6	6	8	8	9	4	8	8	4	4	5	4	3	3	4	5	5	3	4	4	3	3	2
2	55	1	2	0	8	1	6.6	7.4	3.42	1.05	1.25	1.46	.18	1.26	5	6	5	9	9	9	9	8	5	8	8	8	8	6	7	6	5	7	5	7	2	2	5	4	5	5	4	3	5	5	5	3	3	3	2
2	20	1	2	0	1	1	8.1	3.8	3.5	1.42	1.27	1.42	1.42	1.42	9	2	9	2	8	2	8	2	8	6	7	2	8	4	8	5	8	6	8	7	4	3	6	3	2	3	5	3	5	3	2	2	4	2	2
2	18	1	2	0		1	5.1	5.1	3.5	.54	1.25	1.95	.59	1.25	5	5	4	4	5	5	5	5	6	7	5	3	5	5	5	5	5	7	6	5	4	5	5	4	2	4	4	4	5	5	5	4	3	3	2
2	19	1	2	0	3	1	7.6	5.1	3.5	.54	1.19	.68	1.05	.61	9	1	8	3	9	9	9	4	7	6	9	1	6	7	4	5	7	6	8	9	4	4	2	3	2	3	4	4	4	3	2	2	4	3	3
2	22	0	2	0	2	1	5.4	4.7	3.58	.41	1.07	.34	.22	.37	6	1	5	5	4	6	1	7	8	3	7	1	9	9	9	3	1	5	4	7	4	4	4	3	2	3	2	4	6	5	2	5	4	5	1
2	22	0	2	0	2	1	7.6	5.2	3.58	.66	.19	.93	.35	.79	7	2	9	1	8	7	7	6	9	9	9	3	8	5	9	5	3	7	7	7	5	5	5	4	2	3	1	4	6	4	5	4	3	6	1
1	25	1	2	0	3	1	5.5	5.4	3.58	.54	.86	.68	1.25	.61	1	5	6	4	6	6	5	8	9	6	5	2	3	2	5	4	9	8	6	9	5	2	6	3	6	2	1	3	6	4	5	5	4	6	1
2	46	1	2	0	10	1	5	5.5	3.58	1.93	1.42	-.59	0	.67	5	5	5	8	5	5	5	5	5	7	5	5	5	5	5	5	5	5	5	5	3	3	4	3	3	4	3	3	3	4	4	3	4	4	4
2	19	0	2	0	3	1	7.5	6.8	3.58	.93	1.54	1.19	1.05	1.06	9	8	9	5	6	7	7	9	7	7	8	5	9	9	7	6	6	7	7	5	3	2	4	2	1	3	3	5	3	5	4	3	5	4	4
2	19	1	2	0	17	1	7.2	7.5	3.58	1.46	1.42	1.68	.88	1.57	8	7	5	8	8	8	9	9	9	9	5	8	9	3	3	6	7	8	9	9	3	4	4	5	3	4	4	3	3	6	3	4	2	3	4
1	21	0	2	0	3.5	1	7.4	4.2	3.67	2.12	.35	.76	1.7	1.44	7	3	9	3	9	5	9	5	5	7	9	1	5	5	5	5	7	3	9	5	2	1	6	5	6	5	2	2	5	5	3	3	2	5	2
2	20	0	2	0	2	1	7.7	4.6	3.67	.49	1.07	.88	.22	.68	9	4	9	3	9	5	9	5	6	6	8	2	5	6	6	5	8	1	8	9	5	5	5	2	2	4	6	5	5	5	5	4	5	1	2
1	25	0	2	0		1	7.8	5.6	3.67	-.18	.19	.93	.76	.37	5	3	8	8	9	9	9	9	9	5	7	3	7	3	8	5	8	3	8	8	4	5	4	5	3	4	5	5	5	5	1	5	2	2	2
1	28	0	2	0	7	1	6.7	5.9	3.67	1.36	.59	.51	.51	.94	7	4	9	6	7	6	5	5	7	7	6	6	6	6	6	6	7	8	7	5	2	5	4	3	3	5	4	5	4	5	5	4	4	3	3
2	17	0	2	0	15	1	7.1	6.2	3.67	1.73	1.46	.76	.54	1.25	7	6	6	6	8	5	9	6	9	6	6	7	7	5	6	6	6	8	7	7	5	4	4	5	3	3	3	5	3	4	4	4	2	4	4
1	21	0	2	0	3	1	8.7	6.4	3.67	1.03	1.03	.68	1.54	.86	9	3	9	4	9	4	8	7	9	9	8	5	8	9	9	5	9	9	9	9	5	6	4	6	3	5	5	5	5	5	4	4	1	2	2
1	20	1	2	0	2	1	8.2	7.4	3.67	.76	.51	.76	1.05	.76	9	9	9	9	9	9	9	9	9	9	5	5	9	1	5	5	9	9	9	9	5	1	6	1	6	1	5	6	6	2	1	5	6	2	1
2	22	0	2	0	4	1	8.2	5.4	3.75	.86	0	.59	-.35	.72	7	5	9	7	7	5	7	5	9	7	9	3	9	5	9	5	9	5	7	7	5	4	4	4	2	4	4	5	3	3	3	3	3	3	4
2	22	0	2	0	14	1	6.1	6.1	3.75	1.36	.93	1.95	1.95	1.66	4	5	7	8	7	7	7	7	7	7	2	4	5	6	7	5	7	4	8	8	5	4	5	2	2	2	3	4	5	3	3	2	5	4	2
1	29	0	2	0	12	1	6.1	6.2	3.75	.86	2.76	.76	1.09	.81	1	1	9	9	9	9	6	6	8	8	3	5	5	4	6	6	8	8	6	6	5	4	4	2	2	3	3	3	3	4	4	3	5	4	4
2	29	1	2	0	1	1	6.8	6.6	3.75	.76	.37	.88	.71	.82	7	8	7	8	5	7	5	5	8	8	6	5	9	7	9	7	7	6	5	5	4	5	6	5	4	5	3	4	4	3	5	4	2	4	3
1	16	1	2	0	12	1	7.5	7.2	3.75	1.19	1.07	.17	.51	.68	5	6	8	7	7	7	9	7	7	7	9	6	8	8	7	8	7	8	8	8	4	3	3	2	4	3	4	4	5	4	2	2	5	3	2
2	22	0	2	0	4	1	6.7	3.8	3.83	2.07	1.75	.51	1.27	1.29	1	3	8	3	8	3	7	5	9	3	6	2	5	2	8	5	8	5	7	7	4	3	4	2	4	3	2	4	4	3	3	3	5	5	3
2	19	1	2	0	1.5	1	7.5	5.1	3.83	.76	.35	1.05	-.17	.91	7	5	9	2	7	5	8	6	9	2	5	4	6	6	9	9	8	5	7	7	5	5	4	2	3	2	3	4	3	4	4	4	5	4	4
1	22	1	2	0		1	7.9	5.1	3.83	1.58	1.25	-.22	1.9	.68	9	5	9	5	9	5	9	3	9	9	6	2	6	3	6	4	7	9	9	6	4	5	5	6	4	5	6	5	4	6	3	4	1	1	3
1	21	0	2	0	2	1	7.2	5.2	3.83	.71	.68	.88	.37	.79	8	3	8	7	8	5	8	5	7	7	7	2	6	5	6	5	6	6	8	7	5	5	5	4	4	4	4	4	4	4	4	4	3	3	3
2	45	0	2	0	1	1	8.8	5.5	3.83	.88	.88	-.51	-.76	.19	9	1	9	9	9	5	8	5	9	5	8	3	9	8	9	5	9	5	9	9	6	4	6	1	1	4	5	6	5	6	6	5	6	2	2
2	23	1	2	0	1	1	6.8	6.3	3.83	.76	.35	.17	1.27	.46	7	6	7	5	6	6	7	7	8	8	6	6	5	5	7	6	8	7	7	7	5	5	4	5	3	3	4	5	3	4	3	3	2	3	4
2	18	0	2	0	10	1	7.8	7.4	3.83	1.25	.68	.93	-.88	1.09	8	7	9	9	9	8	8	6	3	9	8	8	9	6	7	9	9	4	8	8	4	2	4	3	3	3	2	4	5	5	2	2	4	5	2
1	27	1	2	0	25	1	8.1	7.8	3.83	.68	.93	.17	1.03	.43	9	9	9	5	9	9	8	8	8	8	7	8	8	8	7	8	7	7	9	8	4	3	5	4	5	4	4	3	4	4	3	2	3	3	3
1	25	1	2	0	12	1	5.9	5.8	3.92	1.05	.17	1.09	1.03	1.07	5	5	6	6	5	5	7	7	7	7	7	6	5	5	6	6	6	6	5	5	4	5	5	5	4	4	4	4	4	4	2	3	2	3	3
2	18	0	2	0	2	1	7.6	6	3.92	1.27	1.36	.68	1.25	.98	5	4	8	5	7	3	8	8	8	8	8	5	8	5	8	8	8	6	8	8	5	4	5	5	5	5	4	5	4	5	4	5	2	3	3
1	19	1	2	0	12	1	7.3	6.5	3.92	1.36	1.27	1.27	.93	1.32	7	7	9	9	5	7	8	7	9	4	8	6	8	6	9	5	5	9	5	5	6	4	6	2	2	3	3	4	4	5	5	4	5	4	3
1	23	0	2	0	7	1	8.2	6.6	3.92	.37	.76	0	.66	.18	9	5	9	5	9	7	9	9	9	9	9	1	6	6	5	7	8	8	9	9	5	3	4	4	5	5	4	2	2	4	3	3	3	3	5
1	22	0	2	0	1	1	7.2	7.1	3.92	.76	.88	.17	.51	.46	7	7	9	5	7	7	7	7	7	8	6	7	7	7	7	7	8	8	7	8	6	5	5	6	2	2	2	6	5	5	3	3	1	5	2
2	18	0	2	0	10	1	8	7.6	3.92	.54	1.36	1.75	.76	1.15	9	7	9	9	9	9	9	9	9	9	6	6	6	5	6	5	8	8	9	9	6	6	6	4	3	3	3	4	4	3	4	4	3	4	3
1	20	1	2	0		1	7.3	6.9	4	1.09	1.19	1.42	1.9	1.26	7	6	8	7	7	7	7	7	9	9	6	6	7	6	7	6	7	7	8	8	5	4	6	2	4	2	3	4	4	5	5	3	5	4	3
1	19	1	2	0	18	1	6.5	7.3	4	.35	0	1.36	.51	.86	7	7	9	8	8	8	5	8	5	5	5	8	7	7	5	7	9	9	5	6	6	3	5	4	6	4	3	3	6	4	3	2	3	4	1
2	18	0	2	0	14	1	8.4	7.4	4	0	.68	-.17	.35	-.09	7	5	9	5	8	8	9	9	9	9	8	7	8	7	8	6	9	9	9	9	4	5	6	3	4	3	5	5	4	4	2	4	4	2	3
2	17	0	2	0	14	1	6.5	8.1	4	1.54	.17	.88	.76	1.21	6	8	8	8	8	8	9	9	3	9	4	9	7	7	5	7	9	9	6	7	4	3	6	3	2	5	2	5	6	4	3	2	4	5	1
2	21	1	2	0	8	1	8	8.1	4	1.07	1.07	.27	1.48	.67	1	5	9	9	9	9	9	9	9	9	9	6	9	9	9	9	7	7	9	9	6	5	5	4	5	5	4	5	5	5	5	5	3	3	2
2	22	0	2	0	21	1	1.4	9	4	.18	.35	.18	-.68	.18	1	9	1	9	1	9	5	9	1	9	1	9	1	9	1	9	1	9	1	9	4	4	4	2	2	5	4	4	2	2	2	2	5	3	5
2	18	0	2	0	3	1	4.5	4.3	4.08	-.51	.37	.51	-.51	0	4	2	1	1	5	5	5	5	5	5	5	5	5	5	5	5	5	5	5	5	6	4	3	3	1	3	3	5	6	6	1	1	4	4	1
2	22	1	2	0	10	1	5.9	4.8	4.08	1.73	1.95	.49	1.75	1.11	6	4	6	5	6	4	6	6	5	5	6	4	6	5	6	5	6	4	6	6	4	4	5	4	4	5	3	4	3	4	3	3	3	4	4
2	30	0	2	0	3	1	4.2	4.9	4.08	.86	2.07	1.27	.93	1.06	5	5	5	5	3	3	2	6	6	5	3	3	1	5	4	5	8	7	5	5	4	4	3	2	1	5	1	4	4	4	2	2	5	6	3
2	20	0	2	0	2	1	7.2	5.7	4.08	-.22	.76	.71	.86	.24	9	6	7	7	9	7	7	7	7	7	6	2	8	6	5	5	7	3	7	7	4	4	4	2	2	3	4	5	2	4	2	2	5	3	5
2	20	0	2	0	9	1	7.7	6	4.08	1.03	-.22	1.05	1.09	1.04	6	4	8	6	7	6	9	7	9	7	6	7	8	6	7	6	9	4	8	7	4	6	6	3	1	4	2	5	5	5	4	3	4	5	2
1	19	0	2	0	1	1	6.8	6.9	4.08	1.54	.51	.41	0	.98	9	4	6	6	8	8	8	8	8	8	2	4	5	8	6	5	8	9	8	9	4	4	5	3	2	4	5	4	2	5	2	2	4	2	5
1	22	1	2	0	6	1	8	7.4	4.08	.76	.51	.76	1.25	.76	8	5	7	7	8	8	9	9	5	5	8	5	9	9	9	9	8	8	9	9	6	6	4	5	1	5	4	6	3	5	2	5	2	3	4
2	20	1	2	0	17	1	4.4	7.5	4.08	1.25	1.19	1.25	.88	1.25	3	9	6	9	4	7	7	7	2	9	1	9	3	6	6	6	6	6	6	7	5	4	4	2	3	4	2	4	4	4	4	2	5	5	3
2	34	0	2	0		1	6.6	4.2	4.17	1.7	1.03	.76	1.03	1.23	5	5	7	4	7	4	3	6	8	6	8	2	7	3	7	3	8	3	6	6	4	2	4	3	4	4	2	4	3	5	2	2	4	5	4
2	24	0	2	0	2	1	7.8	5.7	4.17	0	.37	1.73	1.05	.87	8	5	7	7	8	6	9	6	9	4	8	4	5	7	8	5	9	5	7	8	4	6	5	5	1	5	2	5	4	5	3	2	2	5	3
2	23	0	2	0	.5	1	7.8	6.4	4.17	1.05	.51	1.03	.34	1.04	8	2	8	8	8	8	8	8	8	5	8	1	9	9	9	9	3	5	9	9	6	3	6	6	4	2	2	1	1	5	1	2	1	5	6
2	17	1	2	0		1	5.4	6.8	4.17	.59	-.22	0	.86	.29	9	9	5	5	7	8	7	8	1	9	4	7	6	5	7	6	3	5	5	6	6	5	6	3	3	5	5	5	6	6	3	4	4	2	1
1	16	0	2	0	6	1	5.2	7.2	4.17	1.05	.54	1.36	.18	1.21	4	8	5	5	8	8	9	9	2	7	4	6	7	7	2	6	4	9	7	7	6	4	5	4	6	4	4	3	3	4	3	3	3	3	4
2	32	0	2	0	15	1	8	8	4.17	-.17	1.05	.17	.17	0	5	5	9	9	7	7	7	7	7	7	9	9	9	9	9	9	9	9	9	9	3	3	4	1	1	5	1	3	3	5	2	2	6	6	4
2	29	1	2	0	3	1	6.2	5	4.25	.88	1.48	.86	1.48	.87	3	4	4	3	6	3	7	5	7	4	8	3	6	7	8	7	7	6	6	8	4	4	4	3	3	4	2	4	3	5	2	2	4	5	4
2	18	1	2	0	17.5	1	4.8	5.8	4.25	-.34	.17	.51	.18	.09	5	5	8	8	8	8	8	8	5	6	3	7	2	2	2	2	2	7	5	5	5	5	5	2	5	3	4	4	4	5	3	3	5	3	3
1	20	1	2	0	12	1	6.2	5.9	4.25	.54	.68	.88	.34	.71	5	5	6	5	6	5	7	7	8	5	6	7	5	5	7	7	5	6	7	7	6	6	6	2	4	4	3	4	4	3	4	4	5	4	3
1	21	0	2	0	3	1	9	6.1	4.25	-.59	.41	.37	.35	-.11	9	7	9	7	9	8	9	2	9	8	9	2	9	5	9	7	9	8	9	7	3	2	5	1	6	6	6	6	1	6	5	5	6	1	6
2	19	0	2	0	5	1	7.9	7.2	4.25	.88	1.27	1.25	.86	1.06	9	5	9	7	7	6	7	7	7	8	8	6	7	7	8	9	9	9	8	8	5	5	4	2	2	4	2	4	3	2	1	2	5	5	4
1	19	0	2	0	12	1	7	7.3	4.25	1.36	.54	1.36	.51	1.36	7	7	7	7	7	8	7	7	8	8	6	7	7	6	7	8	7	8	7	7	5	4	6	2	2	2	2	5	4	5	3	2	5	5	3
2	22	0	2	0	2.5	1	6	5.6	4.33	1.03	1.75	.54	.51	.78	9	6	5	5	5	5	4	7	9	7	2	2	5	3	5	5	8	8	8	8	3	4	6	2	2	6	2	3	1	3	2	3	5	5	6
2	21	0	2	0	5	1	8.5	5.6	4.33	1.22	.88	.22	.86	.72	9	5	9	3	8	7	9	8	9	8	9	3	7	3	7	5	9	7	9	7	5	4	5	2	1	6	2	6	4	5	5	2	5	5	3
2	22	1	2	0	1.5	1	6.9	6.2	4.33	1.75	.93	1.36	.19	1.56	7	6	8	3	8	8	8	8	7	8	5	3	5	5	5	5	8	8	8	8	6	4	4	5	5	5	5	5	3	5	2	2	2	2	4
1	19	0	2	0	.5	1	8.2	6.4	4.33	2.12	1.58	2.12	1.68	2.12	1	3	9	9	9	9	9	9	9	7	9	5	9	3	9	6	9	4	9	9	3	2	6	6	3	6	2	6	3	6	2	2	1	5	4
1	20	0	2	0	17	1	7.9	8.4	4.33	1.25	1.36	-.35	.68	.45	7	9	9	7	9	9	9	9	5	9	7	9	7	7	9	8	8	8	9	9	4	6	5	2	2	3	1	5	3	5	4	3	5	6	4
1	42	1	2	0	38	1	8.8	8.8	4.33	1.46	.54	.35	.18	.91	8	8	9	9	8	8	9	9	9	9	9	9	9	9	9	9	9	9	9	9	6	6	6	6	6	4	4	5	4	4	3	3	1	3	3
2	21	1	2	0	3	1	5.5	4.8	4.42	.54	.41	.19	-.37	.37	7	5	5	5	5	5	5	5	5	5	5	3	5	5	5	5	7	4	6	6	4	3	4	3	5	5	2	5	2	3	2	2	4	5	5
2	22	0	2	0	3	1	8	5.6	4.42	0	.88	.88	.19	.44	6	2	9	9	9	9	9	9	9	2	3	3	8	3	9	7	9	3	9	9	2	5	5	3	2	5	2	5	2	5	2	2	4	5	5
1	26	1	2	0	2	1	4.4	5.7	4.42	.93	1.42	.76	.71	.84	4	6	5	5	4	5	5	6	3	7	4	5	5	5	5	5	4	7	5	6	5	5	5	2	2	3	1	5	5	5	1	3	5	6	2
1	21	1	2	0	17	1	6.8	6.4	4.42	1.54	1.27	.71	0	1.12	7	5	7	3	8	7	8	8	9	7	5	6	7	7	6	6	6	8	5	7	4	4	5	2	5	2	3	3	2	5	2	1	5	4	5
2	19	1	2	0	12.5	1	7.7	6.8	4.42	1.9	2.41	1.05	1.05	1.47	6	6	8	5	9	7	9	8	9	9	6	5	6	6	6	6	9	7	9	9	6	6	6	2	1	4	2	6	5	6	4	4	5	5	2
1	22	1	2	0	3	1	3.2	3.8	4.5	1.46	.76	.68	.68	1.07	3	7	3	3	3	3	3	3	2	4	5	5	4	4	5	5	2	2	2	2	4	4	4	3	5	5	2	4	2	5	3	2	4	5	5
2	19	0	2	0	.25	1	7	5.2	4.5	-.88	1.05	.17	.59	-.35	7	3	7	7	5	5	7	7	8	8	7	3	7	7	7	3	8	2	7	7	5	4	5	3	2	5	2	5	2	4	2	2	4	5	5
2	23	0	2	0		1	7.3	7.5	4.5	.86	.86	.93	.68	.89	6	6	7	7	7	7	7	7	6	8	8	8	8	8	7	7	9	9	8	8	5	5	5	2	3	4	2	4	3	4	2	2	5	5	4
1	22	1	2	0	3	1	9	5.7	4.58	.27	2.58	.68	1.05	.48	9	3	9	5	9	7	9	7	9	5	9	3	9	5	9	5	9	9	9	8	5	5	3	2	2	5	2	5	3	5	1	2	5	5	4
2	19	0	2	0	13	1	6.6	6.8	4.58	.35	1.42	.86	1.25	.6	8	5	9	7	5	7	3	8	5	6	6	6	7	6	8	8	7	7	8	8	5	4	6	3	3	4	2	4	3	5	1	2	4	5	4
1	33	0	2	0	4	1	7.3	4.3	4.67	2.12	.68	.86	.68	1.49	5	5	9	1	9	5	5	5	7	3	8	4	9	5	9	5	5	5	7	5	5	5	6	2	3	5	3	5	4	6	3	2	5	4	3
2	21	1	2	0	5	1	7.2	5.4	4.67	.71	.86	.51	1.25	.61	9	4	7	3	8	6	7	5	7	7	7	3	6	6	7	7	7	6	7	7	5	5	5	2	2	5	2	5	3	5	2	2	5	5	4
1	25	0	2	0	12	1	9	6.4	4.67	1.19	1.36	0	1.48	.6	9	5	9	5	9	7	9	9	9	9	9	3	9	5	9	7	9	7	9	7	5	5	5	5	3	6	1	5	6	6	1	1	2	6	1
1	20	1	2	0	2	1	5.5	6.9	4.67	.71	0	.51	1.42	.61	3	3	9	9	7	7	7	7	3	8	3	7	5	5	5	7	7	8	6	8	5	5	5	2	2	4	2	5	2	5	2	2	5	5	5
2	20	0	2	0	1	1	7.1	5.8	4.75	.76	1.73	.17	1.09	.46	8	5	9	6	6	4	5	8	7	7	7	5	8	4	7	5	9	7	5	7	5	6	5	3	3	5	2	5	2	5	2	3	4	5	5
2	19	1	2	0	.18	1	7.4	6.5	4.75	.86	.86	.68	1.19	.77	7	9	7	5	7	7	8	8	9	8	7	3	8	8	5	5	9	5	7	7	6	4	6	2	2	5	2	6	3	5	2	3	5	5	4
1	29	0	2	0	21	1	6.2	6.9	4.83	1.03	2.24	1.93	.51	1.48	5	5	9	9	7	7	8	8	3	7	4	6	5	5	7	7	6	7	8	8	5	4	5	2	3	4	1	4	2	5	1	1	5	6	5
2	19	0	2	0	13	1	7.1	7.2	4.83	1.05	1.27	1.93	.88	1.49	6	7	8	7	7	8	8	8	8	6	8	8	8	7	7	4	3	8	8	9	5	4	5	2	5	6	3	5	3	4	1	2	5	4	4
2	52	1	2	0	4	1	6.4	5.7	4.92	.51	.68	.27	1.05	.39	7	4	5	5	6	4	5	5	7	7	7	5	5	5	7	7	8	8	7	7	6	5	6	1	1	5	2	6	3	5	3	1	6	5	4
1	25	0	2	0	13	1	8.2	6	5	1.05	1.54	1.05	0	1.05	8	2	9	6	9	9	9	9	7	5	6	4	9	5	7	2	9	9	9	9	4	5	5	2	6	5	1	4	3	6	2	2	5	6	4
2	45	0	2	0	10	1	7.8	7	5	2.34	1.93	.35	.51	1.34	9	9	9	5	8	7	5	5	9	6	7	7	9	9	5	6	8	8	9	8	5	6	6	3	5	5	2	5	3	5	2	2	4	5	4
2	20	1	2	0	13	1	8.6	7.1	5.08	1.93	2.76	1.46	1.95	1.7	8	7	9	9	9	9	9	9	9	6	6	4	9	8	9	7	9	3	9	9	5	5	5	2	2	5	2	5	1	6	1	1	5	5	6
1	24	0	2	0	16	1	7.2	7.8	5.42	.59	1.07	.27	.71	.43	7	5	9	6	9	9	9	9	9	9	3	8	7	7	5	7	5	9	9	9	6	6	6	1	4	6	1	1	1	6	1	1	6	6	6
1	23	1	2	0	20	1	2.8	7.7	5.5	1.07	1.36	1.19	1.05	1.13	1	1	1	9	7	7	7	7	4	8	1	9	1	9	1	9	4	9	1	9	6	4	6	3	5	6	1	5	1	6	1	1	4	6	6
1	19	1	1	1		1	3.1	6.7	2.75	.35	.51	-.34	.68	.01	1	1	5	9	5	5	5	9	1	9	1	9	1	5	6	4	1	9	5	7	4	3	3	5	2	3	5	2	4	2	3	4	2	2	3
2	21	0	1	1		1	8.4	8	2.83	2.58	1.93	0	1.42	1.29	7	5	9	8	8	9	9	9	9	8	9	9	9	8	7	8	8	7	9	9	2	1	3	5	5	1	3	3	6	3	2	3	2	4	1
2	19	0	1	1		1	9	7.3	3	1.93	1.19	1.36	1.54	1.65	9	9	9	3	9	7	9	7	9	9	9	7	9	9	9	9	9	7	9	6	4	3	4	6	5	3	6	4	5	5	5	5	1	1	2
1	18	1	1	1		1	5.6	6.9	3.08	1.73	1.54	1.46	2.12	1.6	5	5	1	9	9	9	9	9	9	9	3	5	1	1	1	4	9	9	9	9	1	4	6	5	5	2	5	2	5	4	2	5	2	2	2
2	20	1	1	1		1	7.5	7.9	3.17	1.05	.76	.93	.22	.99	3	5	9	9	9	9	9	9	9	9	4	8	9	7	7	7	8	8	8	8	3	3	3	5	5	4	4	4	4	3	4	5	2	3	3
2	21	0	1	1		1	6.1	5	3.25	.68	1.07	.76	.71	.72	3	5	8	8	7	5	6	6	8	3	5	2	8	5	4	4	6	6	6	6	3	3	4	5	5	4	4	3	5	4	4	4	2	3	2
2	20	0	1	1		1	7.9	7.4	3.25	.51	.88	-.17	.17	.17	7	4	7	7	6	6	8	8	9	7	6	6	9	9	9	9	9	9	9	9	4	3	4	4	5	3	5	6	6	2	3	5	3	2	1
1	22	1	1	1		1	6.6	6.8	3.33	2.58	.68	1.46	1.95	2.02	7	7	9	7	7	5	3	7	5	5	6	7	6	5	6	7	8	9	9	9	2	3	6	3	4	2	4	3	5	2	3	2	4	3	2
2	18	1	1	1		1	7.9	7.7	3.33	.68	.34	.59	-.49	.64	6	6	9	9	6	7	7	8	8	8	9	5	8	8	8	8	9	9	9	9	3	2	2	5	6	6	2	1	5	5	4	4	2	5	2
1	18	1	1	1		1	7.2	6.5	3.42	1.09	.68	1.46	.19	1.28	7	4	9	5	8	7	7	7	9	9	4	8	7	3	4	5	9	9	8	8	4	2	4	4	5	5	4	3	5	5	4	5	3	3	2
2	21	1	1	1		1	7	7	3.42	1.25	.86	.76	1.07	1	5	7	7	7	8	8	8	8	5	7	5	6	7	5	7	7	9	6	9	9	3	2	3	2	4	4	3	3	4	3	3	4	5	4	3
1	24	1	1	1		1	4.6	5.4	3.5	1.46	1.95	1.27	.59	1.37	7	6	5	5	5	5	5	5	6	7	3	6	4	4	3	6	3	5	5	5	5	2	5	4	6	2	4	2	6	5	3	3	3	3	1
1	18	1	1	1		1	8.1	6.4	3.5	1.58	1.03	.34	.86	.96	9	4	7	3	7	5	8	7	9	7	8	7	9	9	8	8	7	7	9	7	4	4	5	4	4	2	4	4	4	4	4	4	3	3	3
2	24	1	1	1		1	5.4	6.9	3.5	.88	.88	1.68	.54	1.28	7	7	5	7	8	8	9	9	3	7	4	6	6	8	4	5	5	6	3	6	2	2	4	5	2	6	5	4	2	4	2	3	2	2	5
2	19	1	1	1		1	7.8	7.1	3.5	.41	.76	.68	.88	.55	7	8	9	1	9	9	9	9	9	9	6	6	7	7	5	5	8	8	9	9	5	5	5	2	3	1	4	4	5	3	4	4	5	3	2
1	25	0	1	1		1	7.1	7.3	3.5	.86	1.46	1.75	.68	1.31	7	8	9	9	6	6	9	9	5	7	7	7	8	8	7	7	5	5	8	7	4	5	4	4	5	2	3	4	5	3	4	4	3	4	2
2	20	0	1	1		1	6.9	7.5	3.5	1.36	1.95	1.27	.37	1.32	4	6	8	6	6	8	8	8	8	8	4	7	8	8	8	8	7	8	8	8	4	2	5	3	4	2	3	3	4	4	3	4	4	4	3
2	21	0	1	1		1	7.7	7.1	3.58	1.25	2.58	1.68	.76	1.47	5	5	9	6	8	8	8	8	9	9	6	6	8	8	8	5	8	8	8	8	4	2	6	4	3	4	3	4	5	5	4	4	3	4	2
2	17	0	1	1		1	6.6	7.4	3.58	.51	.54	.68	1.42	.6	2	7	7	8	8	8	8	8	5	8	5	7	7	7	7	6	9	7	8	8	6	4	6	5	5	4	5	5	5	3	5	5	2	2	2
2	20	0	1	1	20	1	7.3	7.6	3.58	.51	.35	-.71	.54	-.1	3	6	9	6	9	9	9	9	9	9	5	8	7	7	7	7	6	6	9	9	6	6	6	6	1	2	3	3	2	3	4	4	1	4	5
1	18	1	1	1		1	8.4	8.2	3.58	.54	.54	.41	.18	.48	9	7	9	9	9	9	9	9	9	9	7	7	7	7	8	7	9	9	8	9	4	2	6	4	5	3	4	3	4	5	3	5	3	3	3
2	18	1	1	1		1	6.4	5.6	3.67	.54	1.36	.88	.17	.71	7	7	7	2	5	5	7	7	8	7	4	7	4	4	7	2	8	8	7	7	3	3	4	2	4	4	2	3	4	2	3	3	5	5	3
1	17	0	1	1		1	5.3	6.1	3.67	.88	1.05	1.19	.37	1.04	5	6	5	6	6	6	6	6	6	6	4	6	5	6	5	6	5	6	6	7	5	4	4	3	4	4	4	4	4	4	4	5	4	3	3
2	18	0	1	1		1	8.5	6.2	3.67	.19	1.09	2.07	1.27	1.13	9	3	9	9	9	6	8	6	7	8	9	4	9	3	8	6	8	8	9	9	5	4	6	4	3	4	3	2	4	2	3	3	3	4	3
2	18	0	1	1		1	7.7	6.2	3.67	0	1.27	1.93	-.35	.97	7	5	9	9	7	7	8	8	9	4	7	5	6	6	6	6	9	3	9	9	5	5	5	3	4	5	5	3	6	4	3	5	4	2	1
2	17	1	1	1		1	4.6	6.5	3.67	.39	1.07	.35	1.07	.37	6	7	7	8	2	7	8	8	6	7	1	7	4	4	5	5	3	6	4	6	6	6	6	3	2	3	4	4	6	5	5	5	4	3	1
1	22	0	1	1		1	7.3	8.6	3.67	1.22	0	1.22	1.48	1.22	5	9	9	9	7	5	8	9	8	9	2	9	9	9	9	9	9	9	7	9	6	6	6	6	1	1	1	6	6	6	4	6	1	6	1
2	19	1	1	1		1	8.7	5.5	3.75	.49	.27	-.27	-.66	.11	9	5	9	3	9	1	6	8	9	1	9	9	9	9	9	7	9	5	9	7	3	4	6	5	4	6	5	5	4	4	4	4	2	2	3
2	21	0	1	1		1	5.4	5.6	3.75	.68	.88	.93	1.93	.8	5	5	5	5	4	4	6	6	6	6	5	7	5	5	5	5	6	6	7	7	4	3	4	4	4	4	3	4	4	4	3	3	3	4	3
2	17	0	1	1		1	6.7	6.4	3.75	2.24	1.75	.68	-.18	1.46	9	9	8	7	6	6	7	7	5	5	6	5	7	6	6	6	6	6	7	7	4	3	4	2	3	3	2	4	4	3	3	3	5	5	3
1	21	1	1	1		1	6.4	6.6	3.75	1.95	1.27	1.93	1.03	1.94	4	3	9	8	8	8	8	8	3	7	5	5	9	9	7	7	5	5	6	6	4	2	5	2	5	3	3	3	4	3	3	3	5	4	3
2	19	0	1	1		1	7.6	6.9	3.75	.17	.68	0	.18	.08	6	9	9	6	9	5	9	7	9	7	6	5	5	5	7	7	8	9	8	9	4	3	6	6	4	6	4	3	5	4	1	4	1	3	2
1	18	0	1	1		1	8.6	7.5	3.75	1.27	.86	.51	-.19	.89	6	7	9	4	9	8	9	9	9	7	9	7	9	7	9	9	8	8	9	9	6	3	5	6	4	3	4	5	5	5	3	3	1	3	2
2	17	0	1	1		1	8.2	8.2	3.75	.54	.41	.71	-.88	.62	8	8	9	9	9	9	9	9	9	9	5	5	6	6	9	9	9	9	9	9	4	3	6	3	3	3	2	3	4	3	3	3	4	5	3
1	29	1	1	1		1	5.4	5.4	3.83	0	.76	.22	.19	.11	5	5	5	5	5	5	5	5	5	5	5	5	5	5	9	9	5	5	5	5	4	4	6	1	6	6	5	2	1	2	6	6	6	2	6
1	25	1	1	1		1	7.4	5.5	3.83	.54	-.37	2.76	0	1.65	7	5	9	5	8	7	9	6	9	3	4	6	6	4	8	5	5	8	9	6	5	3	4	4	6	4	4	3	4	4	3	3	3	3	3
2	22	1	1	1		1	4.6	6.2	3.83	0	1.03	-.88	.71	-.44	6	8	5	5	5	5	5	5	1	5	4	8	5	6	5	7	5	8	5	5	4	5	6	3	3	4	4	4	5	5	4	4	4	3	2
1	18	0	1	1		1	7.6	7.4	3.83	.59	1.03	.68	-.19	.63	7	7	9	9	8	7	9	9	7	7	6	6	7	7	8	8	7	7	8	7	5	5	6	3	2	4	3	4	5	4	4	4	4	4	2
2	22	0	1	1		1	7.3	7.8	3.83	1.36	.76	1.03	.88	1.2	7	8	8	8	7	7	7	7	8	9	8	8	6	8	7	8	8	8	7	7	5	4	5	3	4	3	3	4	4	3	3	4	4	4	3
2	19	1	1	1		1	4.7	6.1	3.92	1.05	1.95	.49	1.68	.77	6	6	5	5	4	6	5	7	3	7	4	6	5	5	4	6	5	7	6	6	3	4	4	3	3	4	2	3	3	3	2	2	4	5	4
1	19	0	1	1		1	6.5	6.3	3.92	1.9	1.7	0	0	.95	6	6	9	5	6	6	6	6	6	7	6	6	7	7	8	8	5	6	6	6	4	4	4	3	3	4	3	4	3	4	3	3	4	4	4
2	20	1	1	1		1	8.3	6.4	3.92	2.34	.71	.34	.34	1.34	6	5	9	5	8	7	9	7	9	7	8	5	8	5	8	7	9	7	9	9	4	2	4	2	5	2	2	4	5	5	3	2	5	5	2
2	18	1	1	1		1	6.5	6.5	3.92	.19	-.35	.71	-.17	.45	6	5	1	1	9	9	9	9	6	8	7	9	5	5	6	5	9	7	7	7	3	6	6	4	4	3	3	6	5	4	4	4	3	4	2
2	18	0	1	1		1	8.5	6.6	3.92	1.03	1.54	1.25	.76	1.14	8	4	9	6	9	6	8	8	9	7	9	8	9	7	6	5	9	7	9	8	3	3	5	3	3	3	2	3	4	5	2	2	4	5	3
2	18	0	1	1		1	6.1	6.6	3.92	.51	1.09	.76	.35	.64	5	3	9	9	9	9	9	9	9	9	1	3	5	5	6	6	3	8	5	5	2	6	6	3	1	2	3	6	4	4	2	3	4	4	3
1	19	0	1	1		1	5.2	6.8	3.92	-.19	1.58	.54	.34	.17	3	7	8	8	9	5	7	8	3	8	4	6	3	5	3	6	4	6	8	9	2	4	5	5	2	3	1	3	2	6	1	4	2	6	5
2	18	0	1	1		1	6.4	7.1	3.92	1.25	1.07	3	.88	2.12	4	6	9	9	6	6	8	6	5	8	5	8	4	6	6	6	8	7	9	9	6	6	6	1	1	4	4	5	5	3	4	5	6	3	2
1	20	0	1	1		1	7.9	7.3	3.92	.51	.37	0	1.09	.26	7	6	8	7	8	7	8	8	8	7	8	8	8	7	8	7	8	8	8	8	6	4	4	3	3	3	3	4	5	5	3	3	4	4	2
2	23	1	1	1		1	7.7	8	3.92	.37	.71	0	.68	.18	7	8	9	7	9	8	9	9	9	9	7	8	7	8	6	8	6	7	8	8	4	3	5	3	4	2	1	5	4	5	4	4	4	6	3
1	19	0	1	1		1	6	5.4	4	.59	.54	.59	.68	.59	7	4	9	9	7	7	9	9	8	6	4	6	6	3	6	4	2	4	2	2	4	3	5	5	4	5	2	4	4	5	4	2	2	5	3
1	19	1	1	1		1	6.4	6.4	4	.51	1.46	1.19	0	.85	6	7	9	3	6	6	6	6	2	7	5	7	9	7	7	5	5	7	9	9	6	6	6	6	6	3	3	5	4	5	6	5	1	4	3
2	18	1	1	1		1	7.4	6.6	4	1.27	1.09	.54	1.7	.91	8	6	7	5	8	8	8	8	8	8	8	4	6	7	7	6	7	7	7	7	3	3	5	4	5	6	4	3	4	4	2	2	3	3	3
1	19	1	1	1		1	6.9	6.9	4	.88	1.46	.18	1.27	.53	5	5	9	9	8	8	8	8	7	7	7	6	5	6	6	6	7	7	7	7	4	3	5	2	2	4	3	5	4	5	3	3	5	4	3
2	30	0	1	1		1	5.4	7.2	4	.51	1.05	1.03	1.27	.77	3	7	7	7	7	7	8	8	3	8	3	8	6	6	7	7	3	7	7	7	4	5	5	3	3	3	3	5	4	4	3	3	4	4	3
2	18	1	1	1		1	8.5	7.6	4	1.27	1.09	.19	1.42	.73	9	7	9	9	9	8	9	9	9	7	6	6	9	5	7	7	9	9	9	9	4	3	5	1	1	2	3	3	2	5	2	2	6	4	5
1	19	0	1	1		1	7.4	7.8	4	.19	1.03	1.93	.86	1.06	9	6	8	8	8	8	8	9	7	9	7	7	9	7	5	8	7	8	6	8	4	4	5	2	3	3	2	4	4	5	4	3	5	5	3
2	18	0	1	1		1	5.8	5.9	4.08	.76	1.25	-.34	.34	.21	8	9	5	5	7	7	7	7	9	9	5	9	5	2	4	3	3	3	5	5	3	5	5	5	2	3	2	4	2	5	2	2	2	5	5
1	18	0	1	1		1	6.4	6.2	4.08	.88	1.27	.76	.51	.82	5	3	9	9	9	9	9	9	9	6	8	7	2	2	5	5	3	7	5	5	4	3	5	3	5	2	2	5	5	5	2	3	4	5	2
1	19	0	1	1		1	6.7	6.9	4.08	.35	.51	.34	-.51	.34	5	5	9	9	7	7	7	7	5	5	6	8	5	5	8	8	8	8	7	7	4	5	5	5	2	4	3	4	3	5	2	2	2	4	4
1	19	1	1	1		1	8.2	7	4.08	.27	1.07	.27	-.18	.27	8	5	9	3	8	8	8	8	9	9	6	6	8	7	8	6	9	9	9	9	5	4	4	2	3	5	2	4	4	5	4	4	5	5	3
1	18	1	1	1		1	7.1	7.2	4.08	.51	.76	1.75	.37	1.13	6	6	9	6	8	8	9	9	8	7	5	7	5	5	6	7	6	8	9	9	4	4	6	4	2	5	3	2	3	5	2	2	3	4	4
2	21	0	1	1		1	8.8	7.4	4.08	1.27	.88	.88	.18	1.07	9	8	9	7	9	8	9	8	9	8	9	6	8	8	8	7	9	7	9	7	4	6	6	3	2	3	2	2	3	5	3	3	4	5	4
1	20	1	1	1		1	4.5	7.4	4.08	1.05	.86	.34	.51	.7	2	7	5	8	5	8	6	7	6	9	1	9	6	5	4	4	5	9	5	8	6	4	5	3	5	4	5	3	6	4	1	2	4	2	1
2	18	1	1	1		1	5	6.4	4.17	1.19	.49	.86	1.36	1.03	5	6	5	8	6	6	9	9	3	4	2	6	4	4	3	6	5	7	8	8	5	4	6	4	2	4	3	4	4	5	2	2	3	4	3
2	21	0	1	1		1	6.7	6.6	4.17	1.95	1.27	1.03	.18	1.49	5	6	8	8	5	5	5	5	9	8	8	7	8	7	9	8	4	6	6	6	4	4	4	2	2	5	4	5	4	5	2	2	5	3	3
2	22	0	1	1		1	8.9	7	4.17	1.25	.88	1.05	.76	1.15	9	5	9	5	9	9	9	7	9	3	9	9	9	6	8	8	9	9	9	9	5	1	6	3	5	4	2	3	3	4	2	3	4	5	4
2	19	0	1	1		1	5.3	7.2	4.17	.88	1.46	.34	-.18	.61	7	7	9	7	5	5	7	7	2	9	3	7	6	6	2	8	5	9	7	7	4	3	5	2	2	4	2	3	3	4	1	2	5	5	4
1	24	0	1	1		1	7.5	7.4	4.17	.88	.88	2.22	.88	1.55	8	6	9	9	7	8	9	9	7	9	7	8	7	4	7	6	7	8	7	7	5	6	2	2	2	5	4	4	2	5	2	4	5	3	5
1	19	1	1	1		1	8.1	6.1	4.25	1.09	0	.41	1.25	.75	1	5	9	9	9	5	9	5	9	6	9	7	9	6	9	7	8	5	9	6	4	5	4	3	4	6	3	3	2	5	3	4	4	4	5
2	18	1	1	1		1	5.4	6.6	4.25	1.58	.86	.68	.19	1.13	5	5	5	6	6	6	8	8	5	8	6	7	5	6	3	7	5	7	6	6	6	5	5	2	2	2	2	5	4	4	3	2	5	5	3
2	19	0	1	1		1	5.5	6.6	4.25	.49	.41	.59	1.54	.54	5	7	5	6	5	5	6	7	6	8	4	8	9	6	5	6	5	8	5	5	5	4	6	3	3	4	2	3	4	5	2	3	4	5	3
1	27	0	1	1		1	6.4	6.7	4.25	.71	.37	1.27	.22	.99	7	7	7	8	5	6	7	7	5	5	5	4	8	9	6	7	9	7	5	7	5	5	4	1	2	5	2	6	6	5	3	4	6	5	1
2	18	0	1	1		1	5.9	6.9	4.25	1.27	1.54	.68	.18	.98	7	6	9	8	9	9	7	7	5	7	5	5	2	3	4	7	3	9	8	8	5	6	5	2	3	3	2	4	5	4	2	3	5	5	2
2	20	0	1	1		1	7.4	7.5	4.25	1.68	1.46	.71	.86	1.19	7	6	8	8	8	7	7	7	6	9	7	6	8	7	7	7	7	9	9	9	4	3	4	3	3	5	3	4	3	6	2	2	4	4	4
2	20	1	1	1		1	8.6	7.7	4.25	.19	.51	.88	.41	.54	7	8	9	5	9	7	9	8	9	9	9	7	8	7	8	8	9	9	9	9	6	5	6	6	4	5	2	5	4	4	3	4	1	5	3
2	19	0	1	1		1	8.2	8	4.25	1.75	.41	.88	.41	1.32	7	7	8	7	8	8	8	8	8	8	8	7	9	9	9	9	8	8	9	9	4	4	4	4	4	5	2	4	3	5	3	2	3	5	4
2	25	0	1	1		1	8.8	8.9	4.25	2.34	2.24	.68	.59	1.51	7	9	9	9	9	9	9	9	9	9	9	9	9	8	9	9	9	9	9	9	5	4	5	1	5	1	2	2	5	6	2	2	6	5	2
2	22	0	1	1		1	7	4.7	4.33	2.34	1.03	.22	1.05	1.28	8	5	8	3	7	4	9	6	8	5	4	2	5	5	7	5	7	6	7	6	5	4	6	3	2	5	4	3	2	5	2	2	4	3	5
2	18	1	1	1		1	5.4	6.3	4.33	.34	1.25	.17	.35	.25	5	5	8	8	7	7	7	7	4	9	3	5	5	4	5	5	3	6	7	7	3	4	6	3	3	4	2	4	2	4	2	2	4	5	5
1	18	1	1	1		1	7.7	7	4.33	.66	1.7	.86	1.48	.76	7	5	8	6	9	9	9	5	7	8	5	7	7	5	8	8	8	8	9	9	5	5	5	2	1	1	1	3	2	6	1	3	5	6	5
2	21	1	1	1		1	8.7	7.3	4.33	1.93	1.27	.54	.68	1.24	9	5	9	3	9	7	7	7	9	9	8	7	9	8	9	9	9	9	9	9	5	5	6	1	1	3	2	5	4	3	2	2	6	5	3
2	19	1	1	1		1	6.2	7.3	4.33	1.27	0	.34	1.54	.8	5	8	7	7	7	7	7	5	3	7	5	9	5	7	5	5	9	9	9	9	6	6	6	1	1	6	1	6	6	6	6	6	6	6	1
2	19	1	1	1		1	8	7.3	4.33	1.05	1.09	.18	0	.62	8	5	9	5	9	7	9	9	6	9	8	8	8	6	8	7	6	8	9	9	6	5	6	3	3	4	3	4	4	5	3	3	4	4	3
2	42	1	1	1		1	5.7	5.7	4.42	1.95	.68	1.03	1.05	1.49	7	5	5	7	5	5	8	6	1	2	7	7	8	6	5	5	4	7	7	7	5	3	5	2	3	5	4	4	4	5	1	1	5	3	3
2	19	0	1	1		1	7.4	6.1	4.42	1.36	2.34	1.36	.34	1.36	7	5	7	5	8	7	8	7	9	5	7	6	5	5	7	5	8	8	8	8	5	5	6	1	3	3	3	4	3	2	2	1	6	4	4
2	18	0	1	1		1	6.9	6.6	4.42	.22	2.12	.51	1.27	.37	9	4	8	8	8	8	8	8	5	8	7	3	7	6	3	7	7	7	7	7	6	6	6	2	2	4	2	5	3	4	4	4	5	5	4
1	17	1	1	1		1	7.3	6.6	4.42	-.17	1.68	.17	.41	0	6	5	9	3	9	6	8	7	7	9	5	8	6	4	7	6	7	9	9	9	4	3	5	2	4	5	2	3	3	5	2	2	5	5	4
1	19	0	1	1		1	5.5	6.8	4.42	1.54	.18	.49	.59	1.01	6	5	8	7	7	7	8	8	1	9	8	8	2	4	9	8	1	7	5	5	4	6	6	2	3	2	1	5	4	6	4	3	5	6	3
2	22	1	1	1		1	7.7	7.3	4.42	.86	1.27	.19	.51	.53	7	5	8	7	7	7	7	7	8	7	8	7	8	8	8	7	8	9	8	9	5	5	5	2	2	5	2	5	4	5	2	4	5	5	3
2	18	1	1	1		1	5.4	7.4	4.42	1.36	.49	1.58	-.19	1.47	3	7	6	8	6	8	8	8	3	9	3	7	5	5	7	7	6	7	7	8	4	4	5	3	3	4	2	4	2	5	2	2	4	5	5
2	21	0	1	1		1	6.6	7.5	4.42	1.07	1.25	1.42	1.07	1.24	6	7	6	8	9	9	4	7	9	9	6	7	4	6	6	7	9	8	7	7	6	5	5	1	3	3	4	5	4	4	2	2	6	3	3
1	21	1	1	1		1	8.2	8	4.42	1.09	1.68	2.34	1.46	1.72	8	6	9	8	9	9	7	8	9	7	9	8	9	8	7	9	7	9	8	8	6	2	5	2	5	5	2	5	4	5	3	4	5	5	3
2	18	0	1	1		1	7.2	8	4.42	.86	.71	1.95	1.95	1.41	7	7	7	9	7	7	9	9	8	9	5	8	7	7	5	7	8	8	9	9	6	5	6	4	3	1	2	3	2	6	3	1	3	5	5
2	24	1	1	1		1	7.8	8	4.42	1.73	2.34	.51	1.68	1.12	9	9	8	8	8	7	8	8	9	9	4	8	9	9	7	8	8	8	8	6	6	5	6	1	1	5	3	3	4	4	2	2	6	4	3
1	21	1	1	1		1	5.4	5.6	4.5	0	.41	-.22	0	-.11	7	6	5	5	4	4	7	7	6	7	4	5	4	4	5	6	7	7	5	5	4	5	6	3	4	5	3	5	5	6	3	2	4	4	2
2	21	1	1	1		1	7.3	6.2	4.5	.88	1.73	2.34	.19	1.61	7	5	9	6	7	7	8	8	9	4	8	6	5	5	6	6	6	7	8	8	6	6	4	2	2	5	2	5	3	4	3	3	5	5	4
2	19	1	1	1		1	7	6.3	4.5	0	.68	.51	.37	.26	5	2	7	5	5	5	7	7	3	9	9	2	9	8	7	7	9	9	9	9	6	3	6	2	3	6	3	5	1	5	5	4	5	4	6
1	18	0	1	1		1	5.6	6.9	4.5	.86	.68	.59	1.54	.73	6	8	7	5	5	7	7	6	3	9	8	8	3	7	6	6	6	7	5	6	5	4	6	2	3	4	1	6	3	3	3	3	5	6	4
1	25	0	1	1		1	8.7	7.5	4.5	2.07	1.19	1.36	.93	1.72	9	5	9	3	9	8	9	9	6	9	9	5	9	9	9	9	9	9	9	9	6	3	5	3	5	3	4	3	2	5	1	1	4	3	5
1	26	0	1	1		1	7.2	7.7	4.5	1.36	.71	1.25	.71	1.3	2	6	8	8	8	6	7	9	9	9	5	9	8	5	7	7	9	9	9	9	6	4	6	3	3	4	1	5	3	5	3	4	4	6	4
1	21	0	1	1		1	5.4	5.9	4.58	.66	1.07	.76	.54	.71	2	2	5	5	7	7	7	7	7	7	2	7	5	5	7	7	7	7	5	5	5	4	4	2	2	5	2	5	4	5	1	1	5	5	3
1	19	1	1	1		1	8	7.1	4.58	1.58	.76	2.58	0	2.08	9	3	9	7	9	9	9	9	9	9	5	5	6	5	6	6	9	9	9	9	5	4	6	2	2	3	2	5	2	5	2	2	5	5	5
2	18	0	1	1		1	6.4	7.8	4.58	.86	.86	0	.88	.43	4	7	9	8	9	7	8	8	2	8	3	7	7	7	5	8	8	9	9	9	5	6	6	2	3	5	2	5	5	5	3	3	5	5	2
2	20	0	1	1		1	7.7	8.1	4.58	.35	1.93	.88	.86	.61	7	6	9	9	9	9	9	9	5	9	5	9	7	5	8	7	9	9	9	9	6	2	6	1	3	4	1	6	5	5	3	2	6	6	2
2	18	1	1	1		1	6.7	5.9	4.67	1.19	1.25	.88	1.03	1.04	7	5	7	7	7	7	7	7	8	5	6	5	6	5	5	5	7	6	7	7	6	4	5	1	2	4	2	5	3	5	2	2	6	5	4
2	18	1	1	1		1	6.9	7.6	4.67	.35	.71	.76	.34	.55	4	6	7	7	6	7	8	7	7	9	8	9	9	9	7	7	5	7	8	8	5	5	6	3	4	3	1	5	4	4	1	2	4	6	3
2	18	1	1	1		1	8.7	8	4.67	0	0	.59	-.22	.29	9	5	9	5	6	7	9	9	9	9	9	9	9	9	9	9	9	9	9	9	6	6	6	1	4	3	1	6	6	6	4	4	6	6	1
2	19	1	1	1		1	6.5	6	4.75	2.12	1.75	-.37	1.03	.88	5	5	8	6	5	5	5	5	7	7	7	6	7	5	5	5	8	8	8	8	6	3	6	1	4	6	1	4	1	5	5	4	6	6	6
2	18	1	1	1		1	7.2	6.1	4.75	2.12	1.09	.54	.71	1.33	7	6	9	4	8	8	8	8	7	7	6	3	6	5	6	5	6	7	9	8	5	5	6	1	2	3	1	3	3	5	1	1	6	6	4
2	20	1	1	1		1	8.2	7.6	4.75	.68	1.07	.68	1.09	.68	9	9	9	1	9	9	9	9	7	9	7	7	9	7	7	7	7	9	9	9	6	5	5	4	2	5	2	4	2	5	1	1	3	5	5
2	19	1	1	1		1	6.6	8.4	4.75	.37	.88	1.19	.93	.78	8	8	8	8	5	7	6	9	4	9	3	9	9	8	8	8	9	9	6	9	5	5	6	2	2	4	2	5	2	5	2	2	5	5	5
1	18	0	1	1		1	8.4	4.8	4.83	1.58	1.19	.35	.71	.97	7	1	9	3	9	7	9	9	9	2	9	2	9	1	5	5	9	9	9	9	6	6	6	2	1	6	2	6	1	6	4	5	5	5	6
2	19	1	1	1		1	6.1	6	4.83	1.42	-.37	.35	.17	.89	4	4	7	7	5	3	9	9	5	7	6	5	7	4	4	7	7	7	7	7	6	6	5	4	3	3	1	2	1	6	1	1	3	6	6
1	23	0	1	1		1	7.4	7.9	4.83	.88	1.05	.59	.35	.73	7	9	9	9	7	7	9	9	7	9	6	9	7	3	7	8	8	9	7	7	6	5	5	2	2	5	2	5	2	5	2	2	5	5	5
1	20	0	1	1		1	8.3	8.2	4.83	.54	.35	-.18	0	.18	7	6	9	8	8	8	8	8	8	8	7	8	9	9	9	9	9	9	9	9	5	5	5	3	3	4	3	5	2	6	1	1	4	4	5
2	21	1	1	1	7	1	6.8	7.7	4.92	.86	.68	.88	.93	.87	5	7	5	9	9	9	9	9	5	9	5	7	7	7	8	5	6	6	9	9	6	6	4	2	5	6	4	6	3	6	3	3	5	3	4
2	17	1	1	1		1	8.7	8.5	5.25	1.58	1.73	1.95	1.07	1.77	9	9	9	8	9	9	9	9	9	9	8	8	8	8	8	7	9	9	9	9	6	5	6	2	2	6	1	5	2	6	2	1	5	6	5
1	21	0	1	1		1	6.3	8.2	5.42	.88	1.46	1.05	-.35	.96	2	8	5	5	6	7	8	8	4	9	2	9	9	9	9	9	9	9	9	9	6	6	6	1	1	5	1	6	1	5	1	1	6	6	6
1	22	0	1	1		1	5.2	8.6	2	-.49	.41	.66	.86	.09	7	9	7	9	7	8	8	8	1	9	5	9	5	8	5	8	3	9	4	9	4	2	3	5	2	2	6	1	5	1	5	5	2	1	2
2	27	1	2	0	20	1	8.4	7.5	4.17	1.25	1.68	3.44	.88	2.34	7	7	8	6	9	7	9	7	9	8	8	7	9	8	8	8	8	8	9	9	5	4	5	3	4	5	3	3	4	4	2	3	4	4	3
1	21	0	2	0	10	1	7	6.9	4.33	2.24	1.58	.68	2.58	1.46	7	8	8	8	7	7	9	9	7	8	5	4	9	5	6	7	7	7	5	6	6	5	5	2	2	5	3	6	3	4	4	4	5	4	4
1	18	0	1	1		1	7.5	6.7	3.67	1.68	3.17	.71	.17	1.19	6	4	9	9	8	7	8	8	9	9	8	7	7	6	7	5	6	5	7	7	3	4	6	3	4	2	4	4	5	6	4	4	4	3	2
1	20	1	1	1		1	6	7.3	3.67	2.76	.86	3.44	1.42	3.1	4	8	9	4	8	9	9	6	2	9	9	9	2	7	5	6	3	8	9	7	5	4	6	3	3	6	4	2	4	3	5	4	4	3	3
2	18	1	1	1		1	6.7	7.6	4.75	3	1.73	2.34	3.83	2.67	7	6	7	9	6	9	9	8	7	8	4	9	8	4	8	7	5	8	6	8	5	5	5	2	2	4	2	5	2	4	1	1	5	5	5
1	16	1	2	0		0	5.2	2.9	2.58	.37	0	1.25	.51	.81	5	1	1	3	1	3	1	3	9	1	9	1	5	5	9	5	3	2	9	5	1	1	4	4	6	4	6	1	6	4	4	5	3	1	1
2	44	1	2	0	5	0	8.3	4.7	3.25	2.12	2.22	2.07	.37	2.1	8	3	9	1	8	2	8	8	5	5	9	1	9	5	9	9	9	7	9	6	5	3	3	4	4	4	5	2	4	4	4	4	3	2	3
2	24	0	2	0	4	0	8.3	6.1	3.25	1.27	1.09	1.05	.68	1.16	9	4	9	6	9	8	8	7	8	8	8	3	7	7	7	7	9	2	9	9	4	3	3	4	4	2	4	3	4	5	4	4	3	3	3
1	23	0	2	0	3	0	6.3	7.2	3.25	1.25	.93	.76	.17	1	8	8	5	8	6	8	8	8	6	7	8	5	5	7	7	7	4	7	6	7	3	4	2	4	4	3	4	2	3	4	4	3	3	3	4
2	18	0	2	0	2	0	5.8	5.4	3.33	.51	1.27	.88	1.09	.7	1	3	7	5	7	7	7	7	7	7	5	3	5	5	5	5	7	5	7	7	3	3	4	3	4	3	4	3	4	3	4	3	4	3	3
2	22	1	2	0	18	0	4.8	7.9	3.33	.93	1.46	-.88	.37	.02	2	7	7	9	7	7	8	8	4	9	5	7	3	8	1	9	6	7	5	8	5	3	4	1	3	3	5	3	6	2	3	3	6	2	1
1	21	0	2	0	1	0	6.6	4.4	3.42	1.05	.59	.93	.34	.99	7	1	9	2	3	1	8	8	5	5	7	5	7	5	7	5	5	5	8	7	5	4	4	3	3	3	4	4	5	3	4	4	4	3	2
1	26	1	2	0	7.5	0	6.7	5.4	3.42	1.54	1.58	.76	.68	1.15	5	5	9	9	5	5	7	6	5	4	6	3	7	5	9	5	7	5	7	7	4	3	5	6	4	2	3	5	5	4	4	3	1	4	2
1	27	0	2	0	3	0	8.8	7.1	3.42	.93	1.05	1.58	.68	1.26	9	6	9	5	7	7	9	8	9	8	9	5	9	7	9	8	9	8	9	9	4	5	5	3	4	2	4	3	5	4	5	4	4	3	2
2	20	1	2	0	2	0	7.4	6.7	3.58	.54	.51	.19	1.42	.37	6	5	7	9	9	9	8	5	9	6	3	5	9	8	6	5	9	6	8	9	5	5	1	1	1	3	4	3	4	4	1	4	6	3	3
2	20	0	2	0	3	0	6.3	4.4	3.67	1.05	.88	-.18	0	.44	5	5	6	2	7	5	7	3	8	5	5	4	5	5	6	5	7	5	7	5	4	3	3	4	4	5	3	4	4	4	3	4	3	4	3
1	19	0	2	0	10	0	6.3	5.5	3.67	.68	1.54	.51	1.09	.6	5	5	9	3	5	5	7	7	7	7	7	7	5	5	5	5	8	4	5	7	3	1	6	4	4	2	2	5	5	3	2	2	3	5	2
2	21	1	2	0	2	0	6.8	5.2	3.75	1.54	.68	.22	.49	.88	8	5	6	6	7	6	6	6	4	4	7	4	9	5	8	3	6	6	7	7	4	5	5	4	2	2	3	3	2	4	3	3	3	4	5
1	22	1	2	0	3	0	7.1	4.3	3.83	.88	1.05	1.09	1.46	.99	7	4	5	5	7	4	8	4	8	6	7	1	7	3	9	5	6	6	7	5	6	4	4	4	4	6	4	4	4	4	5	4	3	3	3
1	22	1	2	0	5	0	8.7	3.6	4	.68	0	.18	-2.07	.43	9	3	8	3	9	5	9	5	9	3	9	2	8	2	8	5	9	1	9	7	5	5	5	2	2	5	3	4	4	4	4	4	5	4	3
2	26	1	2	0	1	0	7.8	6.2	4.08	.22	1.93	.68	0	.45	9	9	8	4	8	8	9	5	8	8	8	4	8	5	8	4	5	8	7	7	6	6	6	5	2	6	4	5	4	4	4	4	2	3	3
1	36	0	2	0	24	0	8.1	6.9	4.08	.88	.37	1.54	.86	1.21	7	5	7	6	9	8	8	8	9	5	7	7	8	7	8	7	9	7	9	9	6	5	6	3	3	3	2	2	3	5	3	5	4	5	4
1	22	1	2	0	19	0	4.6	6.1	4.25	.71	1.68	.35	1.03	.53	1	3	6	5	3	7	8	6	7	5	2	7	3	6	3	8	6	7	7	7	4	3	5	3	3	5	2	4	5	5	1	2	4	5	2
2	20	1	2	0	3	0	6.3	6.1	4.42	.51	0	1.46	-.68	.99	7	5	1	4	7	7	9	9	9	9	5	5	7	5	7	6	3	3	8	8	6	4	6	5	2	6	4	3	4	6	1	1	2	3	3
2	20	1	2	0	6	0	8.3	7	4.42	.34	1.46	1.07	1.36	.7	9	5	9	3	9	9	9	9	9	9	7	5	7	6	8	8	7	7	9	9	6	6	6	4	1	5	5	6	3	5	3	2	3	2	4
2	30	1	3	0	.5	1	7.3	7.9	3.92	1.73	1.75	1.9	1.19	1.81	5	5	8	8	9	9	9	9	8	8	6	6	6	7	6	9	7	9	9	9	4	3	6	4	4	3	3	3	3	5	3	3	3	4	4
2	26	1	3	0	20	1	6.2	6.6	4	2.07	1.03	1.58	2.58	1.83	6	6	8	4	5	7	6	7	6	9	6	7	7	6	6	6	6	7	6	7	4	3	4	4	2	3	1	4	2	4	2	2	3	6	5
1	19	0	3	0	6	1	7.1	7.2	4.5	.86	.66	.71	.49	.78	7	7	7	7	7	8	8	7	8	8	6	5	7	7	7	8	7	8	7	7	5	5	5	3	3	5	3	6	3	5	3	3	4	4	4
1	23	0	3	0	1	1	5.6	6.9	4.58	1.54	1.36	.51	-.17	1.03	3	6	8	7	5	6	7	7	6	7	3	7	6	7	3	7	7	7	8	8	4	5	6	3	2	4	2	4	2	5	2	1	4	5	5
2	27	1	3	0	23	1	7	7.9	4.58	1.9	1.7	1.75	.18	1.83	5	8	6	7	6	8	7	9	7	9	8	8	9	7	6	7	7	7	9	9	6	6	4	1	1	5	4	2	1	5	1	2	6	3	6
2	24	1	1	1	24	0	6.8	6.2	3.67	.18	.71	0	-.37	.09	7	5	5	5	8	8	7	7	8	7	7	5	6	8	7	6	7	4	6	7	6	3	4	5	3	4	3	2	4	6	4	3	2	4	3
2	19	1	1	1		0	6.6	7.1	4.17	1.36	1.58	.17	.54	.77	7	7	7	7	6	6	8	8	5	8	7	7	5	6	5	6	8	8	8	8	5	5	5	3	3	4	3	4	4	4	3	2	4	4	3
2	18	0	1	1		0	7.1	7.9	4.58	1.42	1.05	1.27	.51	1.34	6	7	9	9	9	9	9	9	4	7	4	8	5	5	7	7	9	9	9	9	5	5	6	3	5	3	2	4	5	4	1	1	4	5	2
1	20	0	1	1		0	6.3	6.3	4.75	.51	1.36	.54	.88	.53	4	2	8	8	8	8	8	8	9	9	5	5	5	5	4	5	6	7	6	6	5	3	4	2	5	4	1	5	3	5	1	2	5	6	4
2	21	0	3	0	19	1	6.3	6.2	4.42	.51	.68	-.34	.68	.08	5	4	5	5	7	7	9	9	6	6	5	5	5	5	6	6	7	7	8	8	4	5	5	6	3	5	3	5	4	6	1	1	1	4	3
[truncated: 5 more columns]
