# Supplementary material for: How robust is the own-group face recognition bias? Evidence from first- and second-generation East Asian Canadians
Source: PLoS One. 2020 May 29;15(5):e0233758. doi: 10.1371/journal.pone.0233758 (PMC7259662; doi:10.1371/journal.pone.0233758)
Supplement: S1 File — (CSV) [file pone.0233758.s004.csv]

Column	Variable Name	Variable Description	Codes
A	Gender	Gender	1 = male
			2 = female
B	Age	Age
C	Group	Participant Group	0 = orange ingroup
			1 = green ingroup
D	d_Asian_Ingroup	d' (Asian Ingroup)
E	d_Asian_Outgroup	d' (Asian Outgroup)
F	d_White_Ingroup	d' (White Ingroup)
G	d_White_Outgroup	d' (White Outgroup)
H	Outlier	Outlier	0 = not outlier
			1 = outlier
