# Supplementary material for: How robust is the own-group face recognition bias? Evidence from first- and second-generation East Asian Canadians
Source: PLoS One. 2020 May 29;15(5):e0233758. doi: 10.1371/journal.pone.0233758 (PMC7259662; doi:10.1371/journal.pone.0233758)
Supplement: S2 File — (CSV) [file pone.0233758.s005.csv]

Column	Variable Name	Variable Description	Codes
A	Gender	Gender	1 = male
			2 = female
B	Age	Age
C	Group	Participant Group	0 = orange ingroup (York University)
			1 = green ingroup (York University)
D	Birth Country	Birth Country	1 = Canada
			2 = a country in East Asia
E	Generation Status	Generation Status	0 = first generation
			1 = second generation
F	Yr_Can	Years in Canada
G	MC	Manipulation Check	0 = incorrectly rememberd the color used to represent York University
			1 = correctly remembered the color used to represent York University
H	fr_UoC	Number of Friends at the University of Calgary
I	fm_Calgary	Close family member(s) in Calgary	1 = has close family member(s) in Calgary
			2 = does not have any close family member in Calgary
J	VIA_H	Heritage (East Asian) Acculturation (mean score)
K	VIA_M	Mainstream (Canadian) Acculturation (mean score)
L	RMS	Perceived Relational Mobility (mean score)
M	d_Asian_Ingroup	d' (Asian Ingroup)
N	d_Asian_Outgroup	d' (Asian Outgroup)
O	d_White_Ingroup	d' (White Ingroup)
P	d_White_Outgroup	d' (White Outgroup)
Q	d_Ingroup	d' (Ingroup)
R	Accult1	Vancouver Index of Acculturation (VIA) - Item 1 (Heritage Acculturation)
S	Accult2	Vancouver Index of Acculturation (VIA) - Item 2 (Mainstream Acculturation)
T	Accult3	Vancouver Index of Acculturation (VIA) - Item 3 (Heritage Acculturation)
U	Accult4	Vancouver Index of Acculturation (VIA) - Item 4 (Mainstream Acculturation)
V	Accult5	Vancouver Index of Acculturation (VIA) - Item 5 (Heritage Acculturation)
W	Accult6	Vancouver Index of Acculturation (VIA) - Item 6 (Mainstream Acculturation)
X	Accult7	Vancouver Index of Acculturation (VIA) - Item 7 (Heritage Acculturation)
Y	Accult8	Vancouver Index of Acculturation (VIA) - Item 8 (Mainstream Acculturation)
Z	Accult9	Vancouver Index of Acculturation (VIA) - Item 9 (Heritage Acculturation)
AA	Accult10	Vancouver Index of Acculturation (VIA) - Item 10 (Mainstream Acculturation)
AB	Accult11	Vancouver Index of Acculturation (VIA) - Item 11 (Heritage Acculturation)
AC	Accult12	Vancouver Index of Acculturation (VIA) - Item 12 (Mainstream Acculturation)
AD	Accult13	Vancouver Index of Acculturation (VIA) - Item 13 (Heritage Acculturation)
AE	Accult14	Vancouver Index of Acculturation (VIA) - Item 14 (Mainstream Acculturation)
AF	Accult15	Vancouver Index of Acculturation (VIA) - Item 15 (Heritage Acculturation)
AG	Accult16	Vancouver Index of Acculturation (VIA) - Item 16 (Mainstream Acculturation)
AH	RM1	Relational Mobility Scale (RMS) - Item 1
AI	RM2	Relational Mobility Scale (RMS) - Item 2
AJ	RM3	Relational Mobility Scale (RMS) - Item 3
AK	RM4	Relational Mobility Scale (RMS) - Item 4
AL	RM5	Relational Mobility Scale (RMS) - Item 5
AM	RM6	Relational Mobility Scale (RMS) - Item 6
AN	RM7	Relational Mobility Scale (RMS) - Item 7
AO	RM8	Relational Mobility Scale (RMS) - Item 8
AP	RM9	Relational Mobility Scale (RMS) - Item 9
AQ	RM10	Relational Mobility Scale (RMS) - Item 10
AR	RM11	Relational Mobility Scale (RMS) - Item 11
AS	RM12	Relational Mobility Scale (RMS) - Item 12
AT	RRM4	Relational Mobility Scale (RMS) - Item 4 (Reversed)
AU	RRM7	Relational Mobility Scale (RMS) - Item 7 (Reversed)
AV	RRM9	Relational Mobility Scale (RMS) - Item 9 (Reversed)
AW	RRM11	Relational Mobility Scale (RMS) - Item 11 (Reversed)
AX	RRM12	Relational Mobility Scale (RMS) - Item 12 (Reversed)
AY	Excluded	Cases that are excluded because they had one or more friends or close family members in Calgary, or did not correctly recall the color that was associated with York University in the experiment	0 = not excluded
			1 = excluded
AZ	Outlier_ANOVA	Outlier for ANOVA	0 = not outlier
			1 = outlier
BA	Outlier_Mediation	Outlier for Mediation	0 = not outlier
			1 = outlier
