# Supplementary material for: How robust is the own-group face recognition bias? Evidence from first- and second-generation East Asian Canadians
Source: PLoS One. 2020 May 29;15(5):e0233758. doi: 10.1371/journal.pone.0233758 (PMC7259662; doi:10.1371/journal.pone.0233758)
Supplement: S3 File — (CSV) [file pone.0233758.s006.csv]

Column	Variable Name	Variable Description	Codes
A	Gender	Gender	1 = male
			2 = female
B	Age	Age
C	Group	Participant Group	0 = orange ingroup (personality type)
			1 = green ingroup (personality type)
D	Birth_Country	Birth Country	1 = Canada
			2 = a country in East Asia
			3 = other
E	Generation_Status	Generation Status	0 = first generation
			1 = second generation
F	Yr_Can	Years in Canada
G	MC	Manipulation Check	0 = incorrectly rememberd their personality type
			1 = correctly remembered their personality type
H	VIA_H	Heritage (East Asian) Acculturation (mean score)
I	VIA_M	Mainstream (Canadian) Acculturation (mean score)
J	RMS	Perceived Relational Mobility (mean score)
K	d_Asian_Ingroup	d' (Asian Ingroup)
L	d_Asian_Outgroup	d' (Asian Outgroup)
M	d_White_Ingroup	d' (White Ingroup)
N	d_White_Outgroup	d' (White Outgroup)
O	d_Ingroup	d' (Ingroup)
P	Accult1	Vancouver Index of Acculturation (VIA) - Item 1 (Heritage Acculturation)
Q	Accult2	Vancouver Index of Acculturation (VIA) - Item 2 (Mainstream Acculturation)
R	Accult3	Vancouver Index of Acculturation (VIA) - Item 3 (Heritage Acculturation)
S	Accult4	Vancouver Index of Acculturation (VIA) - Item 4 (Mainstream Acculturation)
T	Accult5	Vancouver Index of Acculturation (VIA) - Item 5 (Heritage Acculturation)
U	Accult6	Vancouver Index of Acculturation (VIA) - Item 6 (Mainstream Acculturation)
V	Accult7	Vancouver Index of Acculturation (VIA) - Item 7 (Heritage Acculturation)
W	Accult8	Vancouver Index of Acculturation (VIA) - Item 8 (Mainstream Acculturation)
X	Accult9	Vancouver Index of Acculturation (VIA) - Item 9 (Heritage Acculturation)
Y	Accult10	Vancouver Index of Acculturation (VIA) - Item 10 (Mainstream Acculturation)
Z	Accult11	Vancouver Index of Acculturation (VIA) - Item 11 (Heritage Acculturation)
AA	Accult12	Vancouver Index of Acculturation (VIA) - Item 12 (Mainstream Acculturation)
AB	Accult13	Vancouver Index of Acculturation (VIA) - Item 13 (Heritage Acculturation)
AC	Accult14	Vancouver Index of Acculturation (VIA) - Item 14 (Mainstream Acculturation)
AD	Accult15	Vancouver Index of Acculturation (VIA) - Item 15 (Heritage Acculturation)
AE	Accult16	Vancouver Index of Acculturation (VIA) - Item 16 (Mainstream Acculturation)
AF	Accult17	Vancouver Index of Acculturation (VIA) - Item 17 (Heritage Acculturation)
AG	Accult18	Vancouver Index of Acculturation (VIA) - Item 18 (Mainstream Acculturation)
AH	Accult19	Vancouver Index of Acculturation (VIA) - Item 19 (Heritage Acculturation)
AI	Accult20	Vancouver Index of Acculturation (VIA) - Item 20 (Mainstream Acculturation)
AJ	RM1	Relational Mobility Scale (RMS) - Item 1
AK	RM2	Relational Mobility Scale (RMS) - Item 2
AL	RM3	Relational Mobility Scale (RMS) - Item 3
AM	RM4	Relational Mobility Scale (RMS) - Item 4
AN	RM5	Relational Mobility Scale (RMS) - Item 5
AO	RM6	Relational Mobility Scale (RMS) - Item 6
AP	RM7	Relational Mobility Scale (RMS) - Item 7
AQ	RM8	Relational Mobility Scale (RMS) - Item 8
AR	RM9	Relational Mobility Scale (RMS) - Item 9
AS	RM10	Relational Mobility Scale (RMS) - Item 10
AT	RM11	Relational Mobility Scale (RMS) - Item 11
AU	RM12	Relational Mobility Scale (RMS) - Item 12
AV	RRM4	Relational Mobility Scale (RMS) - Item 4 (Reversed)
AW	RRM7	Relational Mobility Scale (RMS) - Item 7 (Reversed)
AX	RRM9	Relational Mobility Scale (RMS) - Item 9 (Reversed)
AY	RRM11	Relational Mobility Scale (RMS) - Item 11 (Reversed)
AZ	RRM12	Relational Mobility Scale (RMS) - Item 12 (Reversed)
BA	Excluded	Cases that are excluded because they were not born in Canada or an East Asian country, or did not correctly recall their personality type	0 = not excluded
			1 = excluded
BB	Outlier_ANOVA	Outlier for ANOVA	0 = not outlier
			1 = outlier
BC	Outlier_Mediation	Outlier for Serial Mediation Model	0 = not outlier
			1 = outlier
